# Supplementary material for: Aldolase a in pan-cancer and lung squamous cell carcinoma: prognostic value and macrophage-driven immune suppression unveiled by multi-omics and cohort validation
Source: Cancer Cell Int. 2025 Nov 14;25:401. doi: 10.1186/s12935-025-04043-y (PMC12619220; doi:10.1186/s12935-025-04043-y)
Supplement: Supplementary file 1 — Supplementary Material 1. [file 12935_2025_4043_MOESM1_ESM.xlsx]

## Sheet: Table S1
Supplementary Table 1. GSVA analysis results of HALLMARK and KEGG.
	TCGA-56-8305	TCGA-21-1083	TCGA-58-A46N	TCGA-56-A4BX	TCGA-34-7107	TCGA-56-7222	TCGA-37-4129	TCGA-77-8145	TCGA-33-AASD	TCGA-22-5478	TCGA-92-8063	TCGA-39-5028	TCGA-58-A46J	TCGA-37-4133	TCGA-22-5482	TCGA-77-7142	TCGA-60-2719	TCGA-39-5031	TCGA-18-3409	TCGA-63-5128	TCGA-56-A4BW	TCGA-56-8308	TCGA-85-8353	TCGA-85-8277	TCGA-22-4604	TCGA-77-7463	TCGA-39-5039	TCGA-18-5595	TCGA-43-7656	TCGA-56-7221	TCGA-43-2576	TCGA-68-A59J	TCGA-39-5027	TCGA-22-5485	TCGA-46-6025	TCGA-18-3414	TCGA-85-A512	TCGA-63-6202	TCGA-46-3767	TCGA-58-A46L	TCGA-66-2790	TCGA-85-A4QR	TCGA-NC-A5HI	TCGA-77-A5G6	TCGA-37-5819	TCGA-22-A5C4	TCGA-77-A5G3	TCGA-NC-A5HL	TCGA-60-2714
HALLMARK_ADIPOGENESIS	-0.193421	0.218916	-0.235634	-0.288714	-0.193339	-0.204428	-0.213359	-0.3133	-0.233685	0.308303	0.201543	0.278173	0.29324	0.234059	0.191189	0.266088	0.284832	0.236406	0.194127	-0.201338	-0.287371	-0.216462	-0.34183	-0.19603	-0.236182	0.206942	0.381385	0.217243	-0.310473	-0.185863	0.206434	0.176122	0.205893	0.264649	-0.227977	0.268251	0.21549	0.263172	0.219456	-0.311143	0.18271	-0.203183	-0.21649	-0.299977	0.199924	0.217909	-0.373564	-0.248976	0.229195
HALLMARK_ALLOGRAFT_REJECTION	-0.453529	0.292487	-0.552482	-0.681232	-0.305226	-0.389971	-0.628145	-0.418083	-0.440535	-0.233292	-0.196191	0.36036	-0.247722	0.178536	-0.454713	-0.267932	-0.312505	0.315407	0.194466	-0.534988	0.148043	-0.259451	0.392057	-0.278516	0.495546	-0.373171	0.211945	-0.533333	0.365256	-0.507867	0.344653	0.320752	-0.588099	-0.38921	-0.393959	-0.192378	-0.496174	0.527617	0.533498	0.158029	0.401474	-0.618422	-0.484488	-0.561084	-0.293564	-0.469972	-0.419541	0.320387	0.337362
HALLMARK_ANDROGEN_RESPONSE	-0.25476	-0.230856	-0.370862	-0.324601	-0.281139	0.352393	-0.395461	0.267027	0.219954	0.275719	0.232891	0.228233	0.223373	0.175076	-0.258595	0.317841	0.232177	0.273246	0.223098	-0.225603	0.337417	-0.207684	0.319792	-0.2797	-0.194738	0.278934	0.36296	0.297786	-0.231646	0.24515	-0.260216	0.260465	-0.250886	-0.22798	-0.269334	0.304858	-0.298857	-0.20939	0.371883	0.16228	0.293227	-0.291399	-0.255641	-0.211827	-0.354258	-0.221285	-0.272636	-0.371565	-0.227888
HALLMARK_ANGIOGENESIS	0.254877	-0.255585	-0.514108	-0.64053	0.270581	0.290815	-0.44975	0.423671	0.264076	0.405066	0.277683	0.473237	0.317402	-0.534086	-0.253537	-0.238199	-0.447719	0.433241	0.517606	-0.270264	0.265021	0.231066	0.591435	-0.3529	0.418238	-0.363148	0.438173	-0.496892	-0.322549	-0.427834	0.281652	-0.290129	-0.548184	-0.26475	-0.347424	0.269516	-0.296406	0.474976	0.654258	-0.276246	0.514269	-0.559291	-0.577892	-0.404683	-0.392604	-0.286119	-0.410278	-0.470642	0.236553
HALLMARK_APICAL_JUNCTION	0.229504	-0.307783	-0.276124	-0.32424	0.293339	-0.234982	-0.398756	0.408888	-0.2426	0.247785	0.296305	-0.240964	-0.230024	-0.409791	0.242583	-0.172049	-0.321432	0.240952	0.275422	-0.209816	0.244518	0.311968	0.404231	-0.276076	0.275608	-0.376379	0.32511	-0.259363	-0.257541	-0.273155	0.228576	-0.30274	-0.3269	-0.217689	0.221617	-0.20297	-0.278255	0.280532	0.3753	-0.193348	0.301174	-0.363751	-0.367477	-0.306139	-0.392667	-0.258946	-0.198298	-0.327678	0.210375
HALLMARK_APICAL_SURFACE	-0.26992	-0.301211	-0.333335	-0.343811	0.292768	-0.262827	-0.531459	0.333789	-0.298684	0.245213	0.225859	-0.261955	-0.211585	-0.371676	-0.208676	-0.197543	-0.279583	0.26905	-0.277538	-0.250728	0.381991	0.205412	0.226315	0.293512	0.287558	-0.213608	0.192162	0.233304	-0.228565	-0.270537	-0.2283	-0.249887	-0.265521	-0.238827	-0.193502	0.195887	-0.257499	0.227138	0.404177	-0.265173	0.315109	-0.328967	-0.313332	-0.250399	-0.467534	-0.39798	0.239646	-0.247093	-0.326394
HALLMARK_APOPTOSIS	-0.216422	-0.219841	-0.293249	-0.395318	-0.178649	0.206181	-0.404543	0.259323	0.184593	0.248899	-0.208841	0.252973	-0.278477	-0.254037	-0.223638	0.194338	-0.306952	0.333512	-0.183381	-0.185075	-0.187348	0.281863	0.367059	-0.334	0.273529	-0.281807	0.295295	-0.263057	-0.230948	-0.257383	-0.199434	0.223315	-0.366541	-0.281989	-0.275504	0.343444	0.193881	0.252417	0.340293	-0.252173	0.333531	-0.281685	-0.374721	-0.346839	-0.387828	-0.241551	-0.213889	-0.305028	-0.209825
HALLMARK_BILE_ACID_METABOLISM	-0.250758	-0.178981	-0.2815	-0.232643	-0.231173	-0.217359	0.220058	-0.276152	-0.216391	0.301776	-0.225471	0.285726	-0.217304	0.304052	-0.228134	0.216074	0.233552	0.351007	0.272423	-0.289863	-0.217516	-0.226059	-0.206513	-0.228619	-0.244008	0.167767	0.312774	-0.231858	-0.335	0.22018	-0.201373	-0.22868	0.190522	0.263776	-0.287767	0.232028	-0.313441	-0.187221	0.295876	-0.300855	0.238937	-0.237301	-0.271786	-0.334766	0.216101	0.225385	-0.282858	-0.272553	-0.227288
HALLMARK_CHOLESTEROL_HOMEOSTASIS	-0.21401	-0.240905	-0.221698	-0.293914	-0.38329	-0.307742	-0.389417	0.374702	0.251647	0.371334	-0.19331	-0.368777	0.322449	0.253996	0.218357	-0.205957	0.243315	0.292066	-0.382359	0.221423	-0.363919	0.240872	0.346548	0.23192	-0.243969	0.295999	0.456667	0.330747	-0.394567	-0.218804	-0.219139	-0.238942	0.347722	0.252499	-0.242649	0.24672	0.264569	-0.306712	-0.283995	0.287626	0.280929	0.250731	-0.235242	-0.239046	-0.271026	0.201081	0.352537	-0.285153	0.219761
HALLMARK_COAGULATION	0.189723	-0.310102	-0.410795	-0.502685	0.180891	-0.216637	-0.358464	0.23947	-0.205964	0.360785	0.232	0.377945	0.200853	-0.336629	0.222293	0.2098	-0.321531	0.33548	0.392962	-0.219103	0.215898	0.235401	0.459767	-0.303902	0.260464	-0.347751	0.481388	-0.361973	-0.292734	-0.24899	0.375605	0.22529	-0.371694	-0.173091	-0.191917	0.211539	-0.282001	0.307579	0.504169	-0.249558	0.279334	-0.466057	-0.455704	-0.44826	0.220701	-0.255569	-0.384728	-0.39762	0.160605
HALLMARK_COMPLEMENT	-0.205842	-0.189398	-0.500236	-0.521628	-0.234404	-0.275807	-0.45368	-0.201877	-0.243353	0.175624	0.180464	0.320162	-0.242929	-0.268517	-0.297583	0.197383	-0.318049	0.253651	0.29193	-0.336114	0.178486	-0.209598	0.401195	-0.257451	0.306253	-0.317144	0.34235	-0.405764	-0.241185	-0.349969	0.302208	0.292446	-0.452118	-0.225419	-0.287019	0.205626	-0.3398	0.385029	0.490138	-0.263288	0.37393	-0.5174	-0.47771	-0.501073	-0.248899	-0.366124	-0.382822	-0.276804	0.19177
HALLMARK_DNA_REPAIR	0.26044	0.24879	-0.201335	-0.20658	-0.301475	-0.161888	-0.217811	-0.411278	0.208227	-0.270287	0.26083	-0.376159	0.28972	0.302744	0.171579	-0.294124	0.33679	0.214073	-0.331268	-0.291478	-0.359031	-0.366392	-0.398793	0.198099	-0.188113	0.252537	-0.244316	0.239915	0.308695	0.193662	-0.228874	-0.264999	0.331778	0.304585	0.20375	0.263397	0.212423	-0.225476	-0.397554	-0.262452	-0.228323	0.199745	0.262803	0.291313	0.281855	0.205808	0.222027	0.22034	-0.233138
HALLMARK_E2F_TARGETS	-0.255715	0.397966	0.323143	-0.180722	0.381895	0.450231	-0.625936	-0.52384	-0.204838	-0.38235	0.194953	-0.663534	0.435742	-0.217905	-0.255377	0.307561	0.471926	0.186622	-0.538866	-0.217484	0.254927	-0.5378	-0.285323	0.447581	-0.260099	0.470259	-0.586031	0.698017	0.434869	0.322188	-0.611113	-0.283199	0.381617	0.359238	-0.255899	-0.244793	0.34368	-0.170405	-0.664151	0.326952	0.292243	0.35732	0.387194	0.465978	0.315277	0.168555	0.455219	0.233909	-0.296446
HALLMARK_EPITHELIAL_MESENCHYMAL_TRANSITION	0.273463	-0.276442	-0.487663	-0.60375	0.388979	-0.284354	-0.567888	0.630079	-0.219946	0.459749	0.370816	0.416321	-0.339132	-0.446466	0.295895	-0.225648	-0.554889	0.494512	0.573483	0.183154	0.304354	0.421185	0.672258	-0.38656	0.549965	-0.582188	0.50541	-0.46871	-0.231965	-0.516528	0.36483	-0.242115	-0.532214	-0.426878	0.236416	0.205428	-0.232702	0.266117	0.678387	-0.269288	0.511455	-0.610009	-0.64776	-0.453865	-0.403335	-0.428144	-0.297574	-0.546765	-0.253625
HALLMARK_ESTROGEN_RESPONSE_EARLY	-0.217991	-0.312981	-0.292154	-0.245883	-0.220195	0.281011	-0.397423	0.283746	-0.31105	0.247625	0.239802	0.281964	-0.280508	-0.284257	-0.202841	0.252469	0.171739	0.295437	-0.198556	0.210022	0.211696	0.299935	0.374775	-0.259299	0.186874	-0.194754	0.232761	0.291523	-0.318516	0.233473	-0.244959	0.246081	0.186991	-0.181845	0.196635	0.184372	-0.266959	-0.212746	0.292404	-0.26023	0.233734	-0.264557	-0.384753	-0.221883	-0.302684	-0.235403	-0.219552	-0.328325	-0.223683
HALLMARK_ESTROGEN_RESPONSE_LATE	-0.221681	-0.323809	-0.235754	-0.237857	-0.205608	0.280232	-0.422563	0.182158	-0.287146	0.19833	0.194368	0.301184	-0.199361	-0.271614	0.236857	0.25276	0.20106	0.358175	-0.249147	0.179436	0.243237	-0.173789	0.287656	-0.192886	0.187357	0.206075	0.25039	0.291242	-0.350776	0.24666	-0.293799	0.219098	0.237952	0.187985	-0.196296	0.207886	-0.20349	-0.249667	0.221418	-0.260933	0.250258	-0.239092	-0.304788	-0.202634	-0.255653	-0.251978	-0.198353	-0.271318	-0.226206
HALLMARK_FATTY_ACID_METABOLISM	-0.223246	0.186038	0.204989	-0.232591	-0.256303	-0.216088	-0.269347	-0.276724	0.195463	0.27712	-0.283376	-0.19913	0.299057	0.316678	-0.2397	0.230357	0.273372	0.25313	-0.187202	-0.247404	0.190498	-0.305128	-0.279582	0.252482	-0.27186	0.314025	0.371587	0.310685	-0.277467	0.293716	-0.200704	0.227444	0.252073	0.288047	-0.322361	0.324803	0.214103	-0.245397	-0.238646	-0.258741	0.177728	0.220446	0.282364	-0.200046	0.251714	0.209072	-0.290675	-0.30606	-0.222371
HALLMARK_G2M_CHECKPOINT	-0.278183	0.325117	0.382126	0.178776	0.437601	0.45943	-0.629049	-0.353067	-0.161593	-0.402403	0.167668	-0.645891	0.360376	-0.359747	-0.293334	0.4001	0.374188	-0.194185	-0.530791	-0.175039	0.31439	-0.412478	-0.175235	0.38591	-0.305575	0.436513	-0.637784	0.611673	0.431524	0.33547	-0.601184	-0.248069	0.362246	0.332994	-0.246259	-0.216614	0.274128	-0.203029	-0.592517	0.349131	0.242192	0.310074	0.335133	0.482305	0.190388	-0.181661	0.451374	0.17941	-0.358494
HALLMARK_GLYCOLYSIS	-0.226216	-0.20795	0.18574	-0.247137	-0.2924	0.243234	-0.400644	0.296639	-0.191996	0.390328	0.349687	-0.200202	0.225577	0.25069	0.25376	-0.233456	-0.19034	-0.200237	-0.196466	0.275886	-0.271529	0.218088	0.266712	0.270754	-0.256415	-0.214118	0.286997	0.254013	-0.327317	-0.194401	-0.249646	0.17487	0.252946	0.241025	0.291768	-0.16176	-0.276503	0.192803	-0.164617	-0.334236	0.267094	-0.196839	-0.22258	-0.22069	-0.247637	0.237188	-0.259708	-0.198017	0.253992
HALLMARK_HEDGEHOG_SIGNALING	-0.347843	-0.336989	-0.234852	-0.22351	0.502238	-0.228411	-0.243416	0.539208	-0.307938	0.326539	0.265493	-0.386901	-0.309354	-0.478917	0.22777	0.290555	-0.517753	0.321449	0.393526	0.356157	-0.287124	0.562653	0.539394	0.213375	0.466996	-0.306693	-0.34106	0.365277	-0.202342	-0.223004	-0.438127	0.309561	0.259618	-0.223673	0.292268	-0.307175	0.162275	-0.301359	0.300803	-0.256074	0.419336	-0.320891	-0.486085	-0.368642	-0.537501	-0.340263	0.383278	-0.341131	-0.41084
HALLMARK_HEME_METABOLISM	-0.196939	-0.286428	-0.188613	-0.187598	-0.187181	-0.263003	0.209755	-0.245163	-0.216381	-0.177127	-0.233102	0.217595	-0.261048	-0.195066	0.247105	0.278198	-0.179203	0.219803	0.22286	0.19192	-0.173545	0.216154	0.24487	-0.241818	0.15549	-0.211802	0.229559	0.252204	-0.274924	-0.164008	-0.268589	-0.179225	0.215199	0.229281	-0.205993	0.215108	-0.288525	0.246389	0.268558	-0.290141	0.259858	-0.211027	-0.313349	-0.269293	-0.244386	0.157269	-0.225456	-0.230734	0.221899
HALLMARK_HYPOXIA	0.193685	-0.225832	-0.214348	-0.351448	-0.250674	0.204055	-0.422748	0.42901	0.22769	0.370637	0.199903	-0.186786	0.17522	-0.273126	0.310475	-0.197991	-0.410926	0.234296	0.300568	0.503616	-0.224425	0.414083	0.511304	-0.229093	0.259836	-0.259956	0.320261	0.281418	-0.341664	-0.314992	-0.269815	0.287987	-0.243778	-0.206057	0.222629	0.180117	-0.208449	-0.185241	0.39213	-0.264098	0.379432	-0.283424	-0.375509	-0.240272	-0.3086	-0.184851	-0.188342	-0.231782	-0.205019
HALLMARK_IL2_STAT5_SIGNALING	-0.238755	-0.246969	-0.374918	-0.490371	-0.249316	-0.212594	-0.504478	0.224284	-0.253712	0.182579	-0.218637	0.279803	-0.183892	-0.279797	-0.289566	-0.197182	-0.261503	0.263736	0.222483	-0.264369	-0.222831	0.264623	0.490751	-0.303825	0.369427	-0.299446	0.261549	-0.387145	-0.213955	-0.329585	0.222261	0.226262	-0.393424	-0.214131	-0.253322	-0.211228	-0.323715	0.313754	0.428121	0.192312	0.294708	-0.472419	-0.451362	-0.439748	-0.315654	-0.334411	-0.290986	-0.213313	-0.190267
HALLMARK_IL6_JAK_STAT3_SIGNALING	-0.369315	0.182566	-0.414394	-0.58159	-0.238485	-0.256381	-0.642111	-0.243115	-0.356149	-0.228485	-0.17617	0.386884	-0.198187	-0.271172	-0.429184	-0.304802	-0.26315	0.283381	0.216642	-0.409485	0.241282	0.281204	0.415651	-0.354463	0.419164	-0.322811	0.301524	-0.520505	-0.222251	-0.436671	0.289438	0.323235	-0.577518	-0.255768	-0.251505	-0.246935	-0.391543	0.465936	0.52172	-0.283334	0.409189	-0.549164	-0.441689	-0.540376	-0.412358	-0.482869	-0.465115	-0.20159	0.229504
HALLMARK_INFLAMMATORY_RESPONSE	-0.317738	-0.215595	-0.431842	-0.562699	-0.248724	-0.188624	-0.600754	-0.179984	-0.309903	-0.205354	-0.199609	0.396805	-0.227468	-0.23042	-0.346533	-0.231999	-0.273114	0.328197	0.172016	-0.338864	0.177533	0.280327	0.45835	-0.281993	0.408297	-0.310339	0.306433	-0.479659	-0.266129	-0.414134	0.239604	0.255005	-0.552357	-0.340473	-0.243626	0.250491	-0.393893	0.387284	0.538116	-0.241223	0.388449	-0.547599	-0.527716	-0.580167	-0.454577	-0.407043	-0.417438	-0.235878	0.255257
HALLMARK_INTERFERON_ALPHA_RESPONSE	-0.524956	0.590039	-0.473462	-0.674379	0.190488	-0.194849	-0.621894	-0.192363	0.240231	-0.389228	-0.357108	0.512156	0.239063	-0.262281	-0.665937	0.221661	0.215381	-0.173813	-0.384885	-0.739933	0.499822	-0.53189	-0.265683	-0.218622	0.313812	-0.621662	0.30107	-0.510953	-0.200756	-0.219695	-0.157219	0.59737	-0.570767	-0.424913	-0.182342	0.291904	-0.349008	0.35818	0.210414	-0.15769	0.662696	-0.368659	-0.686127	-0.649843	-0.478425	-0.601909	-0.500512	0.459781	0.194069
HALLMARK_INTERFERON_GAMMA_RESPONSE	-0.486173	0.449211	-0.48658	-0.630984	-0.174603	-0.275588	-0.627674	-0.281553	-0.289398	-0.308438	-0.336517	0.428953	-0.195501	-0.195958	-0.576581	-0.217474	-0.21006	0.21534	-0.292082	-0.621313	0.376416	-0.347164	0.229819	-0.233339	0.416778	-0.468291	0.244758	-0.500756	0.18321	-0.351259	0.222713	0.527156	-0.56354	-0.380081	-0.198129	0.234088	-0.388113	0.44946	0.377247	-0.176524	0.511003	-0.470166	-0.574065	-0.637801	-0.460918	-0.506078	-0.449575	0.358744	0.227462
HALLMARK_KRAS_SIGNALING_DN	-0.219484	-0.242329	-0.190982	0.174641	0.190506	-0.225708	-0.228772	0.206395	-0.243743	0.229709	-0.185385	0.228886	-0.224867	-0.207691	0.18973	0.174317	-0.221686	0.311636	0.186239	-0.182123	0.224241	0.228287	0.162152	-0.176355	0.205179	-0.28903	-0.206025	-0.207283	-0.243963	0.165697	-0.240159	-0.168364	-0.187953	-0.201327	-0.183975	0.177074	-0.201496	-0.268255	0.214658	0.176653	0.325123	-0.229377	-0.313808	-0.252641	-0.234326	-0.220148	-0.16947	-0.231792	-0.244184
HALLMARK_KRAS_SIGNALING_UP	-0.204529	-0.267115	-0.432557	-0.477469	-0.267114	-0.26302	-0.390578	0.252195	-0.338992	0.261483	-0.188711	0.349833	-0.225224	-0.23338	-0.283245	0.186076	-0.333347	0.368989	0.350995	-0.241327	-0.217742	0.201855	0.451577	-0.404513	0.35338	-0.253991	0.39115	-0.428693	-0.225815	-0.379092	0.285901	0.197764	-0.416612	-0.25545	-0.285122	0.209656	-0.332823	0.291967	0.518036	-0.238133	0.343518	-0.485698	-0.471274	-0.358776	-0.255416	-0.301517	-0.363112	-0.381802	0.200772
HALLMARK_MITOTIC_SPINDLE	-0.180752	0.193397	0.25532	0.174248	0.384182	0.409401	-0.464985	0.219668	0.24196	-0.287864	0.224436	-0.536348	-0.187916	-0.526454	-0.296935	0.339117	0.242209	-0.381125	-0.348601	0.260945	0.343912	-0.240361	0.380121	0.310673	-0.318351	0.213294	-0.459896	0.441905	0.316384	0.243535	-0.408789	-0.2156	-0.224974	0.269442	0.197531	-0.351671	0.202475	0.22529	-0.398151	0.338804	0.186455	-0.197912	-0.174358	0.394665	-0.324956	-0.191858	0.346212	-0.213371	-0.223022
HALLMARK_MTORC1_SIGNALING	0.217685	0.275798	0.237289	-0.231255	-0.292555	0.282458	-0.511253	-0.254503	-0.181429	0.283219	0.271358	-0.339498	0.209283	0.194291	0.215231	0.197264	0.345498	0.189122	-0.331629	0.236529	-0.29957	-0.237859	0.235526	0.300603	0.203184	0.338182	-0.203508	0.403227	-0.280919	0.189075	-0.402489	0.206283	0.369163	0.337555	0.281816	-0.232935	-0.215964	-0.267191	-0.332586	0.187194	0.249217	0.205347	-0.164353	-0.274985	-0.172443	0.237296	0.272433	0.326845	-0.238086
HALLMARK_MYC_TARGETS_V1	0.225705	0.508472	0.290782	-0.228698	0.224915	0.416479	-0.457947	-0.520454	-0.244004	-0.43549	0.230977	-0.338948	0.299139	-0.240638	0.176086	0.379033	0.449136	-0.199408	-0.293791	0.175761	-0.332155	-0.520377	-0.344701	0.266856	0.351753	0.44216	-0.415718	0.554389	0.396383	0.398396	-0.563177	0.266309	0.355243	0.336146	-0.228488	0.200397	0.228639	-0.194454	-0.54941	0.286669	0.245794	-0.226851	0.296599	0.36809	-0.180122	0.181436	0.397527	0.253697	-0.40098
HALLMARK_MYC_TARGETS_V2	0.381022	0.458226	0.306763	-0.162574	0.46776	0.447556	-0.683777	-0.509552	-0.345056	-0.428333	0.339521	-0.300031	0.529853	-0.344263	0.167406	-0.337456	0.539317	-0.355419	-0.583687	-0.322334	-0.519446	-0.590462	-0.473746	0.393285	0.531464	0.408033	-0.374592	0.446126	0.458133	0.445626	-0.518104	0.417924	0.444634	0.444776	0.379982	-0.219252	0.320126	0.2183	-0.731828	0.409682	-0.284031	0.30781	-0.213535	-0.180117	0.315994	-0.213674	0.481011	0.456494	-0.21746
HALLMARK_MYOGENESIS	0.235614	-0.221008	-0.326799	-0.310475	0.272475	-0.304528	0.219134	0.338035	-0.248772	0.309023	0.180208	-0.186063	0.211491	-0.371615	0.21777	-0.226264	-0.442956	0.26137	0.298899	0.178537	0.206378	0.332752	0.40326	-0.29236	0.248645	-0.422134	0.322839	-0.203658	-0.202585	-0.295889	0.342678	-0.167195	-0.305766	-0.16505	0.235993	-0.20197	-0.148649	0.210381	0.373783	-0.205401	0.28353	-0.337689	-0.382599	-0.369903	-0.207847	-0.356844	-0.25626	-0.334408	0.19229
HALLMARK_NOTCH_SIGNALING	-0.210897	-0.256113	-0.248009	0.20965	0.218889	-0.264963	-0.372436	0.393003	0.272044	-0.222909	-0.222459	0.230891	-0.307144	-0.36654	-0.244399	0.289008	-0.404924	0.329597	0.373863	-0.279523	0.318269	0.361717	0.393814	0.313393	-0.195875	-0.398363	-0.265122	-0.38664	0.282505	-0.274267	0.211843	0.384737	-0.231485	-0.312269	-0.242363	-0.230401	-0.330791	-0.283708	0.413271	0.245804	0.316304	-0.304632	-0.269971	0.279943	-0.352204	-0.276171	-0.25729	-0.405479	-0.301692
HALLMARK_OXIDATIVE_PHOSPHORYLATION	-0.249335	0.369478	0.241284	-0.28477	-0.267056	-0.261745	0.38764	-0.539436	-0.220125	-0.185403	-0.197385	0.301459	0.383765	0.404573	0.284992	0.286378	0.41758	0.293055	-0.311272	-0.27593	-0.3531	-0.565247	-0.504207	0.3359	-0.176396	0.416885	0.286101	0.229201	0.180505	0.365219	-0.235732	0.285898	0.36316	0.249069	-0.324083	0.420642	0.490139	-0.205056	-0.408681	-0.285406	-0.253044	0.251765	0.365415	-0.191568	0.460353	0.242026	-0.344187	-0.213869	-0.402352
HALLMARK_P53_PATHWAY	0.228642	-0.309189	-0.218033	-0.248814	-0.218874	0.205589	-0.446467	0.246882	0.226636	-0.241218	-0.239291	0.317317	-0.166603	-0.260921	0.289507	-0.24032	-0.235717	0.254666	-0.248802	0.250063	-0.221397	0.230858	0.281692	-0.262743	0.281916	-0.263426	0.306762	0.285555	-0.301912	0.22021	-0.323557	0.267737	0.19942	-0.187228	0.252682	0.233541	0.221358	-0.291957	0.188289	-0.226346	0.179733	-0.19765	-0.315617	-0.28543	-0.430308	-0.263112	-0.183329	-0.237831	-0.356165
HALLMARK_PANCREAS_BETA_CELLS	0.170191	-0.269083	-0.289114	-0.218018	-0.189637	-0.201983	0.436383	0.22733	-0.201231	-0.147655	-0.313583	0.20177	-0.307883	-0.288231	-0.245456	0.179003	-0.294004	0.378907	0.35892	-0.193074	-0.340975	-0.260704	0.157818	0.200012	-0.192458	-0.196236	0.328237	0.211253	-0.376592	0.139016	-0.276304	0.169968	0.475183	0.159006	-0.289769	0.391847	-0.235942	-0.213946	0.34813	-0.266232	0.369877	-0.353718	-0.383829	-0.243351	0.527476	-0.250732	0.241862	-0.317034	-0.326133
HALLMARK_PEROXISOME	-0.230415	0.203867	-0.204372	-0.244892	-0.342928	-0.216308	-0.247845	-0.2617	0.19826	0.263547	-0.245643	0.20386	0.180896	0.299412	-0.238917	0.223957	0.283509	0.337472	0.1971	-0.243467	0.184419	-0.275638	-0.332077	-0.210291	-0.276497	0.240848	0.300203	-0.203683	-0.237206	0.262293	0.206527	-0.260694	0.292457	0.288064	-0.259882	0.248254	-0.28704	-0.192968	0.209497	-0.285302	0.252646	0.23102	-0.158161	-0.258142	0.224746	-0.185354	-0.260745	-0.327044	0.253604
HALLMARK_PI3K_AKT_MTOR_SIGNALING	0.207435	0.195919	-0.229039	-0.221765	-0.22012	0.187598	-0.419955	0.229421	-0.231033	0.169141	0.183009	-0.32922	0.225765	-0.305948	-0.246173	-0.198052	0.309541	-0.195153	-0.23177	-0.211133	0.27554	0.210741	0.210325	-0.221962	-0.246057	0.185087	-0.243647	0.287086	-0.216114	-0.220431	-0.349282	-0.213451	0.166982	0.24937	-0.217303	0.216956	-0.252654	-0.198904	0.229247	-0.208308	0.265783	-0.194826	0.254614	0.210404	-0.302645	0.19656	0.220085	-0.237366	-0.304525
HALLMARK_PROTEIN_SECRETION	-0.265117	-0.284444	-0.270163	-0.261326	-0.355011	0.244287	0.235463	0.202558	0.27989	-0.252017	-0.271233	0.296923	-0.338576	-0.235188	-0.16315	0.3491	-0.256769	-0.327739	0.313983	0.368548	-0.22659	-0.255859	0.240448	-0.247908	-0.190047	0.234101	0.204709	-0.302037	-0.285989	-0.214217	-0.384162	0.297172	-0.246989	0.225216	0.212693	0.291242	-0.415431	-0.236481	0.383427	-0.193618	0.225013	-0.416621	0.229329	0.241947	-0.278862	0.262296	-0.186653	-0.262501	0.260655
HALLMARK_REACTIVE_OXYGEN_SPECIES_PATHWAY	-0.262783	0.335445	0.298727	-0.190027	-0.22957	-0.149953	-0.385605	-0.366443	0.379042	-0.238179	0.273548	-0.264931	0.281143	0.294313	0.404443	-0.370335	0.176145	-0.242677	-0.304369	-0.251944	-0.403733	0.285018	-0.236293	0.358746	-0.344485	-0.242032	0.34053	0.384029	-0.271839	-0.303168	-0.232641	0.454015	0.291056	0.471872	0.329277	0.241401	-0.251449	0.220708	-0.370253	-0.42429	-0.40293	-0.342683	-0.206509	-0.492857	0.284571	-0.380342	-0.306668	0.263504	-0.304776
HALLMARK_SPERMATOGENESIS	-0.264729	0.261968	-0.176227	-0.168367	-0.18919	0.210533	0.197813	-0.29496	-0.28004	0.246839	0.202978	0.23258	0.204183	0.180181	-0.226543	0.255817	0.242715	0.187899	-0.245457	-0.234285	-0.234954	-0.303763	-0.282554	0.182202	-0.281618	0.22802	-0.255559	0.364546	0.223075	0.205102	-0.262288	-0.213683	0.259448	0.257386	-0.213886	0.185188	-0.225017	-0.145583	-0.262411	0.167578	0.384866	0.17203	-0.254254	0.221855	0.304152	0.154883	-0.242497	-0.175466	0.201236
HALLMARK_TGF_BETA_SIGNALING	-0.20961	0.228136	-0.440198	-0.295751	0.321697	0.243778	-0.466931	0.412867	0.326938	-0.195985	0.294849	0.217681	-0.350254	-0.448699	0.296602	0.322236	-0.330636	0.321518	0.38951	0.271964	0.291672	0.362648	0.47453	-0.567577	0.263205	-0.288793	0.280812	0.271421	0.238978	-0.160578	-0.261967	-0.267303	-0.489432	-0.401443	0.200384	0.339163	-0.324403	0.201372	0.571872	-0.300757	0.189558	-0.436238	-0.445488	-0.298188	-0.355799	-0.256884	0.240332	-0.46487	-0.304819
HALLMARK_TNFA_SIGNALING_VIA_NFKB	-0.229732	-0.209818	-0.364177	-0.548102	-0.365164	0.329324	-0.577085	0.266751	0.176611	-0.264204	-0.187101	0.328067	0.179835	-0.284496	-0.202834	-0.297073	-0.462448	0.403606	-0.255775	0.269449	0.194961	0.409351	0.511715	-0.372733	0.333326	-0.321029	0.458547	-0.386806	-0.301821	-0.380253	-0.224012	0.386094	-0.494915	-0.42602	0.184886	0.334752	0.170779	0.298729	0.474107	-0.202617	0.348928	-0.379163	-0.49859	-0.434591	-0.537037	-0.372341	-0.305818	-0.292504	-0.237592
HALLMARK_UNFOLDED_PROTEIN_RESPONSE	0.216728	0.190894	-0.214465	-0.274952	-0.275256	0.225527	-0.393262	-0.254046	-0.272999	-0.180573	-0.272758	-0.219797	-0.185923	-0.309191	-0.180454	0.22007	0.265217	0.201782	-0.23349	0.242653	-0.382482	-0.300268	0.298806	0.252641	0.281372	0.180724	-0.217291	0.263508	0.211178	-0.267671	-0.363075	0.261426	0.204656	0.224431	0.324284	-0.265289	-0.272114	0.241261	-0.255351	0.293715	0.188778	0.192833	-0.254807	-0.203408	-0.201244	0.265499	0.227947	-0.225747	-0.241627
HALLMARK_UV_RESPONSE_DN	-0.323447	-0.302184	-0.315519	-0.285374	0.294137	0.294859	-0.318404	0.414316	-0.223838	0.306734	0.222102	0.221307	-0.388411	-0.353475	0.251508	0.371322	-0.376191	0.262336	0.433956	0.256398	0.186064	0.365865	0.468748	-0.356184	0.241999	-0.27454	0.284055	0.243915	-0.25506	-0.246183	-0.314388	-0.20299	-0.372678	-0.290181	0.207014	0.225234	-0.348821	-0.186883	0.463218	-0.283118	0.266048	-0.394788	-0.473487	-0.273195	-0.424568	-0.225167	0.226872	-0.435491	-0.304532
HALLMARK_UV_RESPONSE_UP	0.209459	-0.194274	0.176179	-0.290071	-0.240975	-0.240764	-0.328309	-0.225926	-0.219867	-0.215346	-0.200595	-0.21493	0.206891	-0.223503	0.22053	-0.17287	0.271279	0.380436	-0.256762	-0.190295	-0.226339	-0.229452	0.257963	0.20105	0.234535	-0.229108	-0.2124	0.256717	-0.295941	-0.225294	-0.242568	0.31674	0.20433	0.207658	-0.183461	-0.219724	0.235414	0.218776	-0.199129	-0.236594	0.349899	-0.230649	-0.320195	-0.328114	-0.215931	-0.246975	0.217109	0.212652	-0.225133
HALLMARK_WNT_BETA_CATENIN_SIGNALING	-0.281429	-0.281958	0.299719	0.274781	0.358778	0.196809	-0.339876	0.388261	-0.188364	0.206474	-0.27189	-0.315617	-0.231149	-0.552292	0.272646	0.270712	-0.372572	0.260161	-0.261752	0.256939	0.232705	0.397059	0.400719	0.228538	0.340053	0.234263	-0.429795	0.256268	-0.271354	0.175848	-0.352612	0.319655	-0.190593	0.255034	0.367869	-0.319425	-0.246534	-0.275303	0.25504	-0.232554	0.508499	-0.218946	-0.337577	0.351503	-0.400744	-0.206439	0.226034	-0.322195	-0.395329
HALLMARK_XENOBIOTIC_METABOLISM	-0.220096	-0.220348	-0.224134	-0.233942	-0.248312	-0.240215	-0.317569	-0.229956	-0.230492	0.241884	-0.183887	0.249793	0.184717	0.222172	-0.194398	-0.21019	0.18727	0.235058	-0.172962	-0.24526	-0.265722	0.196738	0.184125	-0.179863	-0.190239	0.208477	0.391309	0.207523	-0.321736	-0.218999	0.25561	0.229777	0.197342	0.265226	-0.211544	0.192196	-0.34749	0.177827	0.22288	-0.337331	-0.204144	-0.238772	-0.273247	-0.397069	0.231323	-0.210464	-0.345657	-0.190256	-0.188693
KEGG_ABC_TRANSPORTERS	-0.365115	-0.344051	0.250207	0.25566	-0.204678	-0.249593	-0.313925	-0.189713	-0.263257	0.232792	0.295363	-0.167619	0.18969	-0.275641	-0.293607	0.163065	-0.242579	-0.328111	-0.311319	-0.335579	0.234706	0.28085	0.334404	0.21849	0.282474	-0.211893	0.221187	-0.203166	-0.514022	0.197367	-0.236898	0.380535	-0.276636	0.296427	0.214249	-0.365667	-0.30699	0.224464	-0.217431	-0.31489	0.250317	0.297359	-0.378775	-0.443316	-0.289633	0.220179	-0.361061	0.2428	0.21483
KEGG_ACUTE_MYELOID_LEUKEMIA	-0.278295	-0.266086	-0.276851	-0.244207	-0.196071	-0.237489	-0.506937	0.219899	-0.332183	0.290618	-0.354865	-0.248325	-0.20245	-0.462046	-0.339642	-0.278875	0.235132	0.27041	0.187699	-0.229702	0.186056	0.402924	0.343329	-0.229318	0.234932	-0.230425	-0.189141	-0.278039	0.234484	-0.382475	-0.228562	0.19909	-0.410654	-0.201465	-0.233052	-0.251621	-0.406441	0.22466	0.315074	-0.197019	0.377705	0.260999	-0.242366	-0.267034	-0.42147	-0.277096	-0.285976	-0.27481	-0.330571
KEGG_ADHERENS_JUNCTION	-0.248272	-0.22364	-0.311184	-0.201287	0.273168	0.211612	-0.386114	0.319694	-0.26819	0.248256	-0.191502	-0.39739	-0.29418	-0.509563	-0.240701	0.430285	-0.212913	0.184026	0.361543	0.316444	0.243934	0.328495	0.312661	-0.307	0.298394	-0.211739	0.204199	0.313145	-0.25231	0.233361	-0.322887	-0.26958	-0.310046	-0.168625	0.253108	0.293443	-0.208645	0.204995	0.433331	0.225589	0.266382	-0.31303	-0.280339	0.2737	-0.360152	0.188662	0.35883	-0.387683	-0.21117
KEGG_ADIPOCYTOKINE_SIGNALING_PATHWAY	-0.213728	0.202262	-0.196911	-0.210188	0.203765	0.257681	-0.344768	-0.220117	0.256268	-0.204516	0.19292	-0.225827	-0.304698	-0.28742	-0.179185	-0.275962	-0.246275	-0.197715	-0.229232	-0.21725	0.229316	0.270112	0.205002	-0.235061	0.174191	-0.236059	0.252211	0.239378	-0.187802	-0.255194	-0.33751	0.264703	-0.289458	0.236447	0.236815	-0.170496	-0.309101	-0.235816	0.239498	-0.30829	0.355386	-0.265407	-0.376148	-0.362048	-0.306761	-0.218013	-0.198936	-0.241968	-0.301271
KEGG_ALANINE_ASPARTATE_AND_GLUTAMATE_METABOLISM	-0.270243	0.385975	-0.244031	-0.348035	-0.293437	0.255141	-0.269042	-0.215434	-0.318683	0.373065	0.199648	0.420922	-0.359022	0.401896	0.230097	-0.25393	0.192027	0.281021	-0.246068	-0.376823	0.205296	-0.380836	-0.202969	0.32119	0.348415	-0.243542	0.266564	0.324992	0.234806	0.241516	-0.30154	-0.255281	-0.215847	-0.208356	-0.22173	0.427894	-0.215669	0.217838	-0.228761	0.22364	0.40133	-0.183168	-0.468362	-0.318493	0.372922	0.336979	-0.256004	-0.218722	0.286132
KEGG_ALDOSTERONE_REGULATED_SODIUM_REABSORPTION	-0.28645	-0.366943	-0.308687	0.242019	0.299631	-0.210459	-0.31808	-0.297449	-0.411391	0.350399	0.187088	0.183496	-0.203235	-0.333947	-0.362774	0.367213	-0.178629	0.34955	0.290008	-0.22427	0.305951	0.326228	0.281782	0.198549	-0.213496	0.170269	0.219857	0.27146	-0.239677	-0.223551	-0.236129	0.191413	-0.307603	0.158129	-0.308812	-0.231937	-0.338924	0.216053	0.376617	-0.31248	0.207084	-0.230741	-0.349685	-0.324965	-0.254503	-0.261682	-0.322213	-0.292041	-0.265458
KEGG_ALLOGRAFT_REJECTION	-0.572631	0.449732	-0.685856	-0.829295	-0.306576	-0.572507	-0.598372	-0.529047	-0.494482	-0.202912	-0.401682	0.224682	-0.293461	0.20971	-0.63517	0.234304	-0.159256	0.429603	0.435768	-0.715628	0.206933	-0.28581	0.307522	-0.339823	0.63373	-0.531768	0.223092	-0.642246	0.425064	-0.723921	0.450456	0.618545	-0.712881	-0.247761	-0.462245	-0.252081	-0.530508	0.660738	0.622057	0.166313	0.535269	-0.766151	-0.604532	-0.70683	-0.468876	-0.464467	-0.579088	0.519708	0.554984
KEGG_ALPHA_LINOLENIC_ACID_METABOLISM	0.428834	-0.308745	-0.319295	-0.407978	-0.321828	-0.295759	-0.407879	0.240591	-0.404232	0.262263	-0.417497	0.233689	0.379744	-0.220957	-0.400239	-0.469495	0.234114	0.319535	-0.392688	-0.266673	-0.28728	0.27766	-0.240503	-0.321083	0.29355	0.400089	0.471896	0.247357	-0.335105	0.211704	0.449998	-0.243466	0.217279	-0.258983	-0.232045	-0.258935	-0.284298	-0.300223	0.28347	-0.25155	-0.257399	-0.299217	0.171069	-0.214154	0.235002	0.319426	-0.332991	-0.316152	0.370338
KEGG_ALZHEIMERS_DISEASE	-0.218218	0.265158	0.198713	-0.162542	-0.212375	-0.261781	0.366716	-0.342951	-0.235798	-0.199545	-0.174391	0.22494	0.278514	0.267736	0.203703	0.23466	0.278736	0.232594	-0.28221	-0.237457	-0.229773	-0.350492	-0.392486	-0.205588	-0.245656	0.271299	0.208065	-0.240391	-0.204043	0.25685	-0.183387	0.204852	0.312145	0.227331	-0.285512	0.371007	0.421773	-0.207195	-0.266102	-0.258221	0.233956	0.202721	0.353125	0.175043	0.327824	-0.158974	-0.291598	-0.23933	-0.358012
KEGG_AMINOACYL_TRNA_BIOSYNTHESIS	0.444715	0.371581	-0.216941	-0.255273	0.242437	0.293342	-0.360001	-0.508331	-0.376857	-0.327033	-0.187766	0.283167	0.360258	-0.387475	0.277248	0.247972	0.437062	-0.469748	-0.252382	-0.281591	-0.547714	-0.456103	0.199278	0.418343	0.247249	0.241539	-0.245565	0.485191	0.361185	0.289806	-0.50774	0.375813	-0.163583	0.382136	0.271191	-0.424623	-0.33114	0.25062	-0.545368	0.394907	-0.267674	-0.231162	-0.168188	0.213579	0.227548	0.174211	-0.287173	-0.254019	0.321998
KEGG_AMINO_SUGAR_AND_NUCLEOTIDE_SUGAR_METABOLISM	0.191832	-0.297447	-0.380789	-0.38689	-0.367668	-0.252999	-0.365016	-0.214944	-0.221714	0.473284	0.259089	0.262011	0.230812	0.313765	-0.239363	-0.418947	0.445268	-0.281018	-0.205254	-0.255729	-0.333584	0.260135	-0.224294	0.214437	-0.246486	0.245863	0.504792	-0.403401	-0.45062	-0.221791	0.412758	-0.209195	-0.250323	0.237033	0.200345	-0.247246	-0.348137	0.367149	-0.195855	-0.373893	-0.419769	-0.252701	-0.200795	-0.323686	0.218342	0.415115	-0.322598	-0.343518	0.401039
KEGG_AMYOTROPHIC_LATERAL_SCLEROSIS_ALS	0.181609	-0.307424	-0.246697	-0.213457	-0.323901	0.248759	-0.239555	0.223075	-0.240678	0.244268	0.268826	-0.218405	0.241542	-0.225094	0.215876	-0.240473	-0.212662	0.274322	0.212639	-0.205156	-0.213959	0.218367	-0.212733	-0.302333	0.215756	0.222363	0.229287	-0.270054	-0.228035	-0.220013	-0.252048	-0.254387	-0.263728	0.202646	0.315972	0.397616	-0.295905	0.213893	0.338331	-0.341913	0.430893	-0.26496	-0.253275	-0.266932	0.219318	-0.286919	-0.241534	-0.373442	-0.209387
KEGG_ANTIGEN_PROCESSING_AND_PRESENTATION	-0.494765	0.353631	-0.475808	-0.594505	-0.214011	-0.386662	-0.45257	-0.385826	-0.438771	0.154431	-0.329907	-0.205992	-0.157055	-0.21216	-0.436578	0.23491	0.188905	0.172202	0.296872	-0.590426	0.19236	-0.303181	0.203975	-0.180464	0.309616	-0.43734	0.187325	-0.375022	0.223384	-0.474066	0.303688	0.49661	-0.494508	-0.272171	-0.435536	-0.147636	-0.421174	0.514126	0.434368	0.199347	0.483882	-0.576197	-0.510116	-0.549969	-0.236294	-0.342967	-0.377278	0.381445	0.320438
KEGG_APOPTOSIS	-0.301476	-0.291336	-0.215761	-0.397267	-0.197991	0.202301	-0.4474	-0.254827	-0.213173	-0.203277	0.194617	0.282464	-0.32629	-0.276361	-0.280588	-0.239018	-0.245883	0.205344	-0.276041	-0.334182	0.295462	0.234656	0.204393	-0.271479	0.207869	-0.170286	0.211772	-0.2253	-0.171173	-0.381026	-0.267038	-0.181132	-0.469743	-0.242498	0.205151	0.330611	-0.327526	0.299773	0.390828	-0.20569	0.330294	-0.318478	-0.256916	-0.375461	-0.439661	-0.254818	-0.341099	-0.257393	-0.250221
KEGG_ARACHIDONIC_ACID_METABOLISM	0.299689	-0.208268	-0.240618	-0.302524	-0.207857	-0.285235	-0.34029	-0.172083	-0.348562	0.209764	-0.301301	0.315519	0.37097	-0.170834	-0.309861	-0.205101	-0.17106	0.412284	-0.290075	-0.203637	-0.211567	0.353649	0.179156	-0.218335	0.285118	0.209023	0.437178	-0.293431	-0.326677	0.249873	0.249888	0.217071	-0.267112	0.1983	-0.293341	-0.173976	-0.207708	-0.283047	0.24338	-0.293278	-0.182758	-0.290358	-0.275442	-0.37264	-0.24904	0.212863	-0.369306	-0.240272	-0.243183
KEGG_ARGININE_AND_PROLINE_METABOLISM	-0.23813	0.196828	0.16135	-0.224082	0.231896	0.265766	-0.304084	0.204427	-0.292571	0.333293	-0.244018	0.398065	0.375093	0.265377	0.248846	-0.21002	0.241605	0.289852	-0.248147	-0.354814	0.217011	-0.225423	0.243503	0.361609	0.341296	-0.198061	0.345355	0.303125	-0.305468	-0.221305	-0.295401	-0.212284	0.252406	0.26841	-0.249593	0.22005	-0.221755	0.253248	0.210546	-0.29264	0.313391	-0.259759	-0.328191	-0.420772	0.279392	-0.182068	-0.258334	-0.244751	0.33534
KEGG_ARRHYTHMOGENIC_RIGHT_VENTRICULAR_CARDIOMYOPATHY_ARVC	-0.195866	-0.353218	-0.353949	-0.310768	0.308862	-0.215284	-0.318575	0.368245	-0.255344	0.37518	0.25271	0.194052	-0.297931	-0.435743	-0.243727	0.481499	-0.390923	0.197883	0.427561	0.198341	0.175891	0.42927	0.510158	-0.383554	0.277986	-0.416291	0.238385	0.19712	-0.216227	-0.222987	-0.16479	0.171971	-0.326734	-0.237147	0.207266	-0.316767	-0.215357	0.234204	0.467262	-0.191009	0.401004	-0.457235	-0.405141	-0.28031	-0.337401	-0.342261	0.198519	-0.318912	-0.192332
KEGG_ASCORBATE_AND_ALDARATE_METABOLISM	-0.233345	0.256376	0.327688	0.339518	0.239583	0.267329	-0.484845	-0.231397	0.201505	0.247	-0.201445	-0.303166	-0.249513	0.576508	0.271806	-0.373013	-0.500858	0.249756	0.269979	0.283469	0.271095	0.387437	-0.339828	0.236352	-0.208733	0.44111	0.478531	0.420955	-0.264759	0.307326	0.326656	-0.262355	0.579829	0.410256	0.295512	-0.331196	-0.33638	-0.506969	0.326988	-0.396776	-0.334375	0.168113	0.378796	-0.199415	0.340258	-0.180893	0.285664	0.297342	-0.40629
KEGG_ASTHMA	-0.471247	-0.196424	-0.527659	-0.722865	-0.28583	-0.461176	-0.51871	-0.586899	-0.676803	0.24117	-0.324948	0.216477	0.250918	-0.212978	-0.524694	0.208893	-0.286862	0.534295	0.575671	-0.684303	-0.226643	-0.23494	0.313989	-0.512279	0.507549	-0.33025	0.392567	-0.666908	0.228229	-0.635809	0.493898	0.346072	-0.698059	0.411873	-0.548868	-0.287783	-0.545076	0.596019	0.712373	-0.2617	0.346675	-0.73732	-0.625507	-0.702398	-0.387976	-0.335113	-0.557711	0.19418	0.461767
KEGG_AUTOIMMUNE_THYROID_DISEASE	-0.515838	0.348192	-0.573667	-0.746851	-0.19407	-0.492828	-0.424848	-0.390598	-0.410644	0.16898	-0.417142	0.250666	-0.226006	-0.154065	-0.48637	0.146399	0.10883	0.370939	0.444216	-0.569173	-0.157682	-0.210514	0.276162	-0.255579	0.572859	-0.450039	0.274164	-0.547009	0.328012	-0.616821	0.43683	0.513969	-0.609748	-0.252337	-0.408353	-0.184796	-0.42572	0.547692	0.553738	-0.148179	0.437855	-0.668596	-0.553	-0.641228	-0.298626	-0.301798	-0.5161	0.408433	0.435731
KEGG_AXON_GUIDANCE	-0.182919	-0.351616	-0.224694	-0.253228	0.233883	-0.244799	-0.348417	0.441507	-0.233532	0.336129	-0.186162	-0.320234	-0.244117	-0.424662	0.181395	0.221523	-0.313514	0.354667	0.257869	0.330144	0.21666	0.291334	0.362594	-0.254308	0.258678	-0.264864	0.22466	-0.227071	-0.247625	-0.201981	-0.284982	-0.275494	0.184225	-0.222065	0.217859	0.29225	-0.198132	0.233665	0.459663	-0.254995	0.396551	-0.310487	-0.385351	0.236481	-0.445087	-0.275861	0.19631	-0.405403	-0.283056
KEGG_BASAL_CELL_CARCINOMA	0.183418	-0.460147	0.287041	0.275283	0.320468	-0.32204	-0.52214	0.422093	0.263505	-0.250397	0.261058	-0.273361	-0.226491	-0.475811	0.407708	0.27692	-0.306373	0.465032	0.342965	0.27551	0.266259	0.354943	0.385613	-0.207737	0.259359	-0.20905	-0.306135	0.323567	-0.328409	-0.192055	-0.394896	0.208915	0.322502	0.203492	0.379639	-0.331128	0.178001	-0.390749	0.340649	-0.386185	0.520956	0.21682	-0.327382	0.273883	-0.38836	-0.427618	0.261538	-0.327949	-0.462897
KEGG_BASAL_TRANSCRIPTION_FACTORS	0.359143	-0.290541	0.216167	0.256431	-0.267439	0.24631	-0.272712	-0.296667	0.214802	-0.389316	0.256986	0.267384	0.233955	0.370267	0.337887	0.258567	0.303551	0.208355	-0.237531	-0.239546	-0.338537	-0.332315	-0.461176	0.273501	0.186294	0.250774	-0.374837	0.304073	0.262264	0.379387	-0.396646	-0.303812	-0.260754	-0.190251	0.233299	0.226604	-0.315699	-0.399945	-0.402854	0.274002	-0.227984	-0.224792	0.373383	0.368258	-0.210392	-0.199258	0.295883	-0.208531	-0.356981
KEGG_BASE_EXCISION_REPAIR	0.20205	0.355456	0.361478	-0.373702	-0.266964	-0.231057	-0.421351	-0.415439	0.18796	-0.456228	0.335786	-0.50701	0.445178	0.312411	-0.338884	-0.393877	0.285699	0.258228	-0.423084	-0.341884	0.262103	-0.501951	-0.554983	0.330736	-0.283121	0.249962	-0.274903	0.49753	0.326282	-0.169878	-0.368003	0.235825	0.427866	0.254107	-0.334825	0.376236	0.38556	-0.271726	-0.554745	-0.253721	0.235032	0.394967	0.406328	0.306856	0.405732	0.311488	0.383509	0.224366	-0.293939
KEGG_BETA_ALANINE_METABOLISM	-0.381854	0.252885	-0.386387	-0.450643	-0.37366	0.284467	0.217149	0.213852	-0.253326	0.290836	0.211612	0.297577	0.283573	0.451576	-0.394997	0.233814	-0.253375	0.310616	0.390497	-0.383695	0.291275	-0.403177	-0.350164	0.408122	-0.372567	-0.257493	0.406001	0.621934	0.266882	-0.344991	0.275749	-0.322243	-0.233488	0.317343	-0.303645	-0.397536	-0.512618	0.280694	-0.174871	-0.332747	0.344779	-0.327618	-0.398665	-0.347278	0.394422	-0.333011	-0.563295	-0.307411	-0.30046
KEGG_BIOSYNTHESIS_OF_UNSATURATED_FATTY_ACIDS	0.277341	-0.374557	-0.301576	-0.308415	-0.39755	0.273137	0.250384	-0.199688	0.300016	0.412327	0.250018	-0.250626	-0.262477	0.400146	0.268666	0.325049	-0.34404	0.294115	0.20759	-0.347162	-0.242807	-0.431517	0.245349	0.254038	0.359444	0.277276	0.519843	0.419215	-0.475513	0.308406	0.308585	-0.363047	0.424442	0.224309	0.287501	-0.431247	-0.254332	-0.262083	0.346875	0.35284	0.399642	0.320614	-0.399463	-0.395671	0.248792	-0.196885	0.366736	-0.38742	-0.20983
KEGG_BLADDER_CANCER	-0.37812	0.162505	-0.306803	-0.273488	0.233787	0.266954	-0.533209	0.29074	-0.254533	0.292068	-0.291441	-0.384761	0.165479	-0.442025	0.220263	-0.319782	0.241525	0.227496	0.255937	0.359214	-0.251225	0.411284	0.395618	-0.25219	0.246481	0.223576	-0.240258	0.319401	-0.196358	-0.218658	-0.359652	-0.202399	-0.249253	-0.293063	0.220477	0.32378	-0.279154	0.208122	0.288207	-0.308812	0.229971	0.295693	-0.252311	-0.269884	-0.422907	-0.214032	-0.257635	-0.463265	-0.205879
KEGG_BUTANOATE_METABOLISM	-0.338374	0.255051	-0.246729	-0.200544	-0.196073	-0.334915	0.26106	-0.338159	-0.20478	0.370919	-0.207451	0.200511	0.360678	0.390422	-0.2222	0.292909	0.394588	0.350534	-0.192249	-0.333371	0.229436	-0.356446	-0.377509	0.316908	-0.38516	0.306848	0.436661	0.512009	-0.257536	0.21466	-0.28073	-0.284616	0.314157	0.200241	-0.419934	-0.245917	-0.366391	-0.274553	-0.187426	-0.365536	0.334149	0.253736	0.239066	0.304999	0.409733	0.300068	-0.321329	-0.250294	-0.273795
KEGG_B_CELL_RECEPTOR_SIGNALING_PATHWAY	-0.239849	-0.257011	-0.392939	-0.39905	-0.17702	-0.249622	-0.535656	-0.206812	-0.345223	0.317761	-0.227062	-0.200934	-0.258244	-0.337421	-0.369522	-0.252189	-0.220667	0.205019	-0.172214	-0.300548	0.222801	0.334116	0.36398	-0.272207	0.324025	-0.259201	0.279174	-0.357901	0.360363	-0.362691	0.18385	-0.235848	-0.460684	-0.282586	-0.328158	0.237011	-0.402579	0.334491	0.484378	-0.181042	0.288315	-0.339709	-0.275427	-0.315621	-0.365546	-0.290047	-0.317661	-0.221023	-0.274167
KEGG_CALCIUM_SIGNALING_PATHWAY	-0.230714	-0.255127	-0.292918	-0.297359	0.271924	-0.25275	0.200428	0.245682	-0.314697	0.195787	0.255896	-0.169991	-0.264193	-0.358866	-0.183562	0.18832	-0.237105	0.285292	0.234712	-0.184288	0.228185	0.243729	0.396458	-0.196996	0.308739	-0.284413	0.24861	-0.201885	-0.172114	-0.347888	-0.189373	-0.187669	-0.266314	0.180364	0.240258	-0.207672	-0.25473	0.279151	0.332331	-0.210941	0.364419	-0.3539	-0.397609	-0.295443	-0.235223	-0.288875	-0.269447	-0.309522	0.223802
KEGG_CARDIAC_MUSCLE_CONTRACTION	-0.256015	-0.204062	-0.228098	0.227543	0.262606	-0.325014	0.397376	-0.351941	-0.298708	-0.205806	-0.219379	0.196166	0.2518	0.164008	-0.19143	0.340705	-0.222498	0.16451	0.195187	0.187975	-0.228291	-0.247566	-0.256143	-0.184515	0.149977	-0.213306	0.18441	-0.196204	-0.224548	0.239841	0.341776	0.251726	0.31381	-0.19917	-0.334217	0.207896	0.367955	-0.198402	-0.195722	-0.240242	0.182459	-0.245124	-0.239967	-0.220106	0.32026	-0.217157	-0.217187	0.153893	-0.279706
KEGG_CELL_ADHESION_MOLECULES_CAMS	-0.360929	-0.226277	-0.485374	-0.520564	0.186089	-0.471712	-0.427416	0.215291	-0.441063	0.304936	-0.218987	0.220368	-0.204556	-0.281075	-0.413118	0.240737	-0.278004	0.420111	0.343517	-0.443963	-0.218819	0.278012	0.398275	-0.294277	0.413951	-0.410491	0.280249	-0.519941	0.205842	-0.49245	0.305607	0.238244	-0.502762	-0.226604	-0.336247	-0.223404	-0.431178	0.400613	0.535381	-0.195945	0.327736	-0.54618	-0.477157	-0.429478	-0.24811	-0.387773	-0.389292	-0.254887	0.260732
KEGG_CELL_CYCLE	-0.274917	0.32359	0.258881	-0.203852	0.372957	0.356469	-0.495187	-0.338154	0.181141	-0.365688	0.212037	-0.460189	0.228737	-0.21802	0.218608	0.320268	0.367644	0.166905	-0.37908	-0.172186	0.245193	-0.37685	-0.271868	0.321623	-0.266191	0.270113	-0.473479	0.535599	0.295892	0.259699	-0.573131	-0.231534	0.234921	0.326026	-0.305451	-0.187692	0.266549	-0.271173	-0.441952	0.258947	0.282708	0.207465	0.268445	0.388163	-0.191202	-0.297727	0.337203	-0.194389	-0.331753
KEGG_CHEMOKINE_SIGNALING_PATHWAY	-0.343401	-0.196332	-0.408713	-0.46098	-0.230471	-0.308311	-0.443079	-0.295676	-0.34406	0.219637	0.183254	-0.182359	-0.187896	-0.287387	-0.319552	-0.168875	-0.206637	0.306547	0.174036	-0.35645	-0.196863	0.226917	0.359905	-0.278075	0.31673	-0.301406	-0.177333	-0.385278	0.241011	-0.422545	0.217578	0.176321	-0.435772	-0.225494	-0.275267	-0.199636	-0.379815	0.428273	0.428611	-0.299257	0.325165	-0.45692	-0.351443	-0.36336	-0.314041	-0.317408	-0.371549	-0.212948	0.186028
KEGG_CHRONIC_MYELOID_LEUKEMIA	-0.279189	-0.25896	-0.228254	-0.231073	0.293314	0.257709	-0.462985	0.255311	-0.223434	0.269787	-0.236375	-0.255424	-0.266132	-0.492267	-0.238854	0.247124	-0.287339	0.193243	0.189565	0.22674	0.23417	0.359562	0.316976	-0.271776	0.275486	0.201569	-0.229272	0.298801	0.22464	-0.212215	-0.345562	-0.207592	-0.302788	0.200029	-0.213958	-0.204356	-0.317873	0.203973	0.328533	-0.224394	0.267007	0.195041	-0.266076	0.216965	-0.439318	-0.233124	0.237098	-0.319016	-0.385
KEGG_CIRCADIAN_RHYTHM_MAMMAL	-0.381105	-0.498102	-0.363253	-0.343824	-0.754458	-0.202613	0.496807	0.683767	-0.210323	0.458059	-0.576215	0.494056	-0.479227	-0.707036	0.403739	0.217533	-0.461551	-0.200301	0.213546	0.366711	-0.417368	0.396716	0.468432	-0.616114	-0.33283	-0.215052	0.366102	0.515327	-0.214587	-0.205924	-0.475241	-0.246477	-0.324818	-0.635316	0.488855	0.425793	0.376294	-0.343209	-0.256404	0.358334	-0.340868	-0.266579	-0.334684	0.351231	-0.489743	-0.212921	0.479129	-0.364159	-0.180478
KEGG_CITRATE_CYCLE_TCA_CYCLE	-0.2513	0.398004	0.227584	-0.409408	0.35448	0.346211	0.235632	-0.475673	-0.32881	0.337398	0.189119	-0.30871	0.311982	-0.28061	0.265751	0.309226	0.538038	-0.203327	-0.252347	0.221838	-0.442323	-0.50339	-0.232108	0.483177	0.398541	0.404948	0.202543	0.493269	0.211356	0.362383	-0.459861	0.289251	0.207942	0.408893	-0.398102	0.38215	0.545394	0.233871	-0.4208	0.208766	-0.237784	-0.269403	0.309156	-0.276379	0.277921	0.538659	-0.366655	-0.417355	-0.31061
KEGG_COLORECTAL_CANCER	-0.385582	-0.29616	0.266387	-0.271192	0.260717	0.154251	-0.369957	0.210758	-0.222762	0.245396	-0.313813	-0.264476	-0.251285	-0.391949	-0.261089	0.275703	-0.237333	0.423493	0.264417	0.278435	0.267261	0.273498	0.245631	-0.26668	0.303999	0.264951	-0.189433	0.349303	-0.191971	-0.250777	-0.413758	-0.27901	-0.173779	-0.215046	-0.231881	0.246006	-0.350251	0.199042	0.321824	-0.299355	0.339957	-0.204897	-0.263234	0.277773	-0.354911	-0.299999	0.28138	-0.362786	-0.303558
KEGG_COMPLEMENT_AND_COAGULATION_CASCADES	-0.160222	-0.243733	-0.506852	-0.564522	0.256389	0.217976	-0.442161	-0.235839	-0.27134	0.455703	-0.196794	0.463982	0.27724	-0.305316	-0.296017	0.253741	-0.300602	0.372869	0.330162	-0.205588	0.242212	0.189275	0.493763	-0.311397	-0.198652	-0.265601	0.607408	-0.352826	-0.315894	-0.27583	0.341668	0.312394	-0.406453	0.243847	-0.206326	-0.254656	-0.507393	0.285859	0.594033	-0.346354	0.317517	-0.523063	-0.52325	-0.520326	0.276398	-0.255161	-0.572876	-0.339298	0.269078
KEGG_CYSTEINE_AND_METHIONINE_METABOLISM	-0.363215	0.437306	-0.312351	-0.316085	-0.314854	-0.2504	-0.364101	-0.227444	-0.36724	0.229036	-0.237828	0.235842	0.172521	0.221461	-0.312685	0.228413	0.465449	0.226887	-0.185388	-0.387253	-0.282919	-0.442219	-0.305957	0.33179	0.386749	0.274927	-0.236335	0.229337	0.357642	-0.217799	-0.270793	-0.27014	0.229998	0.311246	-0.313282	0.310062	-0.2535	0.232706	-0.277	-0.262722	0.329674	-0.240714	-0.259556	-0.229405	-0.230889	0.259861	-0.340998	0.224439	-0.240539
KEGG_CYTOKINE_CYTOKINE_RECEPTOR_INTERACTION	-0.340658	-0.216214	-0.42302	-0.584268	-0.271016	-0.239619	-0.490046	-0.24114	-0.34574	0.153846	-0.161593	0.339131	-0.160292	-0.17984	-0.287102	-0.214651	-0.264677	0.369536	0.232552	-0.443829	0.165451	0.254212	0.440055	-0.256117	0.35279	-0.314615	0.263478	-0.451807	-0.171789	-0.452599	0.275883	0.181766	-0.535471	-0.301652	-0.263582	0.214214	-0.386452	0.419886	0.508475	-0.295577	0.391723	-0.493067	-0.44838	-0.468007	-0.258839	-0.386964	-0.442529	-0.180972	0.253387
KEGG_CYTOSOLIC_DNA_SENSING_PATHWAY	-0.297309	0.352643	-0.237354	-0.408075	-0.185247	0.189339	-0.384273	-0.244489	0.23751	-0.298156	-0.19851	0.24005	-0.223218	0.158553	-0.267192	-0.359028	-0.296266	-0.206591	-0.37917	-0.339667	-0.17512	0.246893	-0.177402	-0.20371	0.313303	-0.269064	0.262315	-0.39167	-0.12514	-0.328314	0.250035	0.380451	-0.389941	-0.356115	0.209811	0.297139	0.17841	0.2285	-0.1925	0.238729	0.303981	-0.272673	-0.247957	-0.374823	-0.233304	-0.184723	-0.298299	0.229314	-0.300869
KEGG_DILATED_CARDIOMYOPATHY	-0.240485	-0.356717	-0.372122	-0.365744	0.35775	-0.238632	-0.25142	0.313134	-0.329156	0.293312	0.243431	-0.193863	-0.285647	-0.371923	-0.247202	0.308235	-0.413483	0.221417	0.346723	0.172754	0.244026	0.413748	0.502281	-0.327245	0.303711	-0.458005	0.284966	-0.24639	-0.226773	-0.265596	0.264019	0.181347	-0.392335	-0.249347	-0.179507	-0.336399	-0.220282	0.27922	0.435068	-0.168012	0.390454	-0.446909	-0.441074	-0.388501	-0.289725	-0.397903	-0.23163	-0.314307	0.187185
KEGG_DNA_REPLICATION	-0.210517	0.416679	0.335867	-0.344201	0.422144	-0.262907	-0.619907	-0.632678	0.281605	-0.3763	0.390158	-0.709748	0.410834	0.290692	0.312671	0.231432	0.587649	0.431015	-0.475501	0.217372	0.278238	-0.634991	-0.497243	0.426182	-0.229878	0.464486	-0.45163	0.709442	0.360883	0.33849	-0.532521	-0.259379	0.377336	0.420385	-0.268718	-0.245241	0.325026	-0.156304	-0.684997	0.179481	0.396708	0.333106	0.390004	0.528099	0.432656	-0.202982	0.38073	0.285337	-0.259448
KEGG_DORSO_VENTRAL_AXIS_FORMATION	-0.317469	-0.251695	-0.247407	0.224775	0.321258	-0.234833	-0.296051	0.24551	-0.249024	0.327854	0.236184	-0.301812	-0.41147	-0.498664	-0.327165	0.358359	-0.272307	-0.309776	0.186608	0.412718	0.42908	0.431205	0.33317	-0.295709	0.243858	0.240528	-0.273047	0.215541	0.244381	0.255633	0.242722	0.270903	0.214275	-0.279912	-0.251557	-0.259838	-0.308658	-0.202271	0.420779	0.1769	0.512417	0.19937	-0.28237	0.218875	-0.406306	0.213942	-0.252667	-0.272624	-0.276419
KEGG_DRUG_METABOLISM_CYTOCHROME_P450	-0.294659	-0.25528	0.26992	0.354043	0.167871	-0.265487	-0.395297	-0.266768	0.195279	0.235643	-0.243944	0.382994	0.181588	0.415041	-0.187739	0.17	-0.230938	0.300605	0.246135	-0.212573	0.281104	0.28246	-0.423421	-0.195622	-0.270774	0.392657	0.457231	0.224302	-0.345152	0.475845	0.264706	0.207365	0.357777	0.240662	-0.32136	0.346081	0.189509	-0.526845	0.227012	-0.261412	-0.163796	0.392087	0.411962	-0.168064	0.239226	-0.215476	0.210006	-0.245158	-0.383525
KEGG_DRUG_METABOLISM_OTHER_ENZYMES	0.17291	-0.232791	-0.223157	-0.186128	-0.22715	-0.150099	-0.392442	-0.250482	0.259013	0.257737	0.248648	0.300161	-0.195814	0.336383	0.26705	-0.30271	-0.299471	0.210772	0.247397	-0.206464	0.299443	0.202747	-0.318988	-0.213221	-0.199149	0.193981	0.383634	0.243445	-0.383653	0.319783	0.295497	-0.26145	0.343332	0.341262	0.216958	0.312969	-0.190366	-0.3769	-0.181967	-0.274568	-0.224797	0.172797	0.330125	0.142955	0.248771	-0.187594	0.245762	-0.285227	-0.301918
KEGG_ECM_RECEPTOR_INTERACTION	0.26738	-0.314267	-0.381378	-0.466864	0.415633	0.208084	-0.505349	0.499463	-0.26415	0.495347	0.288911	0.295317	-0.295652	-0.573088	0.172853	-0.188309	-0.428968	0.174241	0.464429	-0.137918	0.378806	0.401476	0.616931	-0.360423	0.332897	-0.528494	0.38418	-0.375775	-0.23607	-0.452666	0.251027	-0.288895	-0.580192	-0.249675	0.328614	-0.368846	-0.295378	0.329823	0.582639	-0.184358	0.35839	-0.55114	-0.561787	-0.339982	-0.41419	-0.387027	-0.284931	-0.458344	-0.2207
KEGG_ENDOCYTOSIS	-0.192929	-0.190262	-0.280176	-0.252119	-0.207164	-0.182052	-0.336471	0.211738	-0.235412	0.177045	0.189172	-0.197822	-0.205205	-0.349531	-0.20986	0.225966	0.239558	0.177219	0.22174	0.204286	0.217985	0.238724	0.284009	-0.271782	0.232982	-0.292041	-0.170317	-0.181815	-0.278618	-0.203504	-0.197247	-0.211306	-0.286413	-0.178414	0.205461	0.23336	-0.269389	0.274543	0.255403	-0.229589	0.232169	-0.293282	-0.270682	-0.25795	-0.339509	-0.228678	-0.181019	-0.293442	-0.205325
KEGG_ENDOMETRIAL_CANCER	-0.346459	-0.309726	0.261055	-0.215538	0.289811	-0.164911	-0.407583	0.229412	-0.228796	0.31542	-0.26438	-0.270927	-0.296691	-0.461879	-0.334302	0.293927	0.243252	0.258742	0.309115	0.277187	0.233346	0.341297	0.202535	-0.298004	-0.186017	-0.206631	-0.272326	0.306042	0.232512	-0.224228	-0.312054	-0.306999	-0.249232	-0.213913	-0.220957	-0.220823	-0.376368	0.192233	0.348702	-0.283687	0.386152	0.225509	-0.218478	0.343631	-0.427465	-0.211919	-0.23911	-0.367981	-0.28562
KEGG_EPITHELIAL_CELL_SIGNALING_IN_HELICOBACTER_PYLORI_INFECTION	-0.226872	-0.208373	-0.232984	-0.275903	-0.353074	0.263726	-0.274001	-0.202231	-0.237987	0.31872	0.212807	0.213519	-0.242476	-0.26106	0.207382	-0.223403	0.188771	-0.23062	-0.206833	-0.240471	0.292396	0.198421	0.251382	-0.252477	-0.194396	0.219617	-0.203165	-0.284162	-0.263575	0.199535	-0.286132	-0.21048	-0.350747	-0.20212	-0.185327	0.311093	-0.224295	0.284596	0.279191	-0.367749	0.253879	-0.296033	-0.235258	-0.365042	-0.39746	0.23584	-0.244983	-0.397198	-0.258693
KEGG_ERBB_SIGNALING_PATHWAY	-0.228368	-0.291798	0.231707	-0.269397	-0.246697	0.245705	-0.422002	0.252006	0.259503	0.247276	-0.244251	-0.213603	-0.310976	-0.472622	-0.195943	-0.210918	-0.21839	0.197741	-0.240594	0.36312	-0.251682	0.278142	0.421663	-0.181629	-0.221433	-0.219337	-0.186189	0.228368	-0.238353	-0.283339	-0.390223	-0.224886	-0.22385	0.226796	0.245958	-0.265238	-0.283177	0.206712	0.291045	-0.291073	0.288992	-0.269819	-0.319076	0.208152	-0.475939	0.206556	-0.226416	-0.364704	-0.293003
KEGG_ETHER_LIPID_METABOLISM	0.208043	-0.245924	-0.340448	-0.384585	0.25513	0.24513	-0.354883	-0.222402	-0.295674	-0.217938	0.196055	0.30293	0.290869	0.187481	-0.295873	0.194056	0.281976	0.293871	-0.221059	-0.20336	0.333318	-0.207685	0.362328	-0.301533	0.250617	0.31804	0.395387	-0.310421	-0.261692	0.246919	0.331725	-0.28127	-0.233465	0.327348	-0.388077	-0.209592	-0.386159	-0.259157	0.368821	-0.379548	-0.239367	-0.30097	-0.284122	-0.384073	0.264317	-0.244113	-0.382301	-0.302453	-0.286395
KEGG_FATTY_ACID_METABOLISM	-0.370117	0.306355	-0.261061	-0.200921	-0.347443	-0.307419	0.263165	-0.352631	-0.202103	0.335961	-0.253054	0.345023	0.369125	0.376705	-0.401759	0.28537	0.282073	0.311458	0.210651	-0.455942	-0.237867	-0.278454	-0.489536	0.260096	-0.328294	0.253533	0.520438	0.333038	0.201056	0.311324	-0.302448	-0.264633	0.268951	-0.191639	-0.472989	-0.266962	-0.314105	-0.273176	0.196951	-0.340134	0.285264	-0.218859	0.258121	-0.280417	0.245085	-0.287704	-0.48149	0.208902	0.209628
KEGG_FC_EPSILON_RI_SIGNALING_PATHWAY	-0.274444	-0.238303	-0.278122	-0.344754	-0.246276	0.201952	-0.393733	-0.274596	-0.358125	0.209048	-0.283763	-0.202968	0.193488	-0.339988	-0.309487	-0.241799	-0.186707	0.269611	0.180923	-0.260122	0.299857	0.303437	0.356813	-0.240862	0.31364	0.189742	0.195691	-0.2412	0.281961	-0.287031	-0.248117	-0.195654	-0.302161	0.203689	-0.317544	-0.247236	-0.353111	0.340998	0.395481	-0.292018	0.218888	-0.333798	-0.252954	-0.328972	-0.328513	-0.209939	-0.348736	-0.232741	0.261549
KEGG_FC_GAMMA_R_MEDIATED_PHAGOCYTOSIS	-0.2599	-0.172316	-0.254462	-0.273193	0.185956	-0.237447	-0.474127	0.221644	-0.2507	0.185152	0.238539	-0.254281	-0.216475	-0.378601	-0.309848	-0.198675	0.209546	0.208501	0.199272	-0.247611	0.233461	0.255324	0.369848	-0.299166	0.26137	-0.22715	-0.200736	-0.308844	0.269864	-0.257935	-0.205171	-0.205186	-0.310181	-0.169606	-0.247555	0.208473	-0.331708	0.312158	0.319241	-0.229581	-0.187552	-0.327378	-0.29894	-0.333664	-0.391565	-0.255896	-0.26176	-0.290623	-0.266006
KEGG_FOCAL_ADHESION	-0.196503	-0.256758	-0.360587	-0.422444	0.289942	0.222835	-0.437151	0.401745	0.190486	0.376091	0.310884	0.185286	-0.313238	-0.497203	-0.207863	0.21992	-0.344179	0.203795	0.432651	0.191614	0.207622	0.325656	0.530728	-0.339517	0.293396	-0.391234	0.340194	-0.278623	0.212019	-0.34839	0.201959	-0.281065	-0.41608	-0.217303	0.246652	-0.21296	-0.324008	0.306135	0.521917	-0.179388	0.389516	-0.471084	-0.473352	-0.257045	-0.40311	-0.280971	-0.249303	-0.41926	-0.187602
KEGG_FOLATE_BIOSYNTHESIS	-0.264711	-0.260381	-0.399493	-0.404172	-0.431504	-0.263123	0.222684	-0.38189	-0.342436	-0.476172	0.394217	-0.266049	0.565243	0.559539	-0.244479	-0.333348	0.504562	0.366278	-0.51949	-0.360734	-0.265973	-0.343791	-0.326602	0.263023	-0.417214	0.470744	0.269711	0.313131	-0.287254	0.230329	0.282935	0.438498	0.470166	0.49244	-0.31166	0.385704	0.264961	-0.304874	-0.359804	-0.640747	-0.291016	-0.352205	-0.399221	-0.526782	0.415816	0.321991	-0.528363	-0.468399	-0.332483
KEGG_FRUCTOSE_AND_MANNOSE_METABOLISM	0.277502	0.351501	-0.252896	-0.349534	-0.408228	0.246393	-0.296111	0.203764	0.336773	0.421262	0.40912	-0.334177	0.348398	0.228704	0.272541	-0.468588	0.342998	-0.294341	0.286889	0.311943	-0.396662	-0.302507	-0.328914	0.413417	-0.234787	0.317171	0.260858	0.296248	-0.424331	0.262661	-0.227291	0.284484	0.356754	0.397186	0.306751	0.205996	-0.252955	-0.219209	-0.329866	-0.269044	-0.300292	-0.240992	-0.17828	-0.351169	0.285697	0.31625	-0.308472	-0.315975	0.307535
KEGG_GALACTOSE_METABOLISM	0.192082	0.238038	-0.271715	-0.34362	0.252085	-0.213546	-0.37937	-0.288363	0.239629	0.506353	0.291203	0.213026	0.33832	-0.25808	0.316867	-0.243282	0.266745	-0.305077	0.247283	0.263698	-0.481739	0.278834	-0.245171	0.352424	0.231302	-0.377826	0.366372	0.284122	-0.485178	-0.198973	-0.185442	0.263447	-0.297085	0.214885	0.339815	-0.259887	-0.180532	0.467043	-0.225392	-0.364607	-0.379169	0.221832	-0.196779	-0.465943	-0.424963	0.257319	0.164481	0.302922	0.391918
KEGG_GAP_JUNCTION	-0.289392	-0.239711	-0.255703	0.200947	0.275379	-0.234957	-0.31312	0.264767	-0.318228	0.327827	0.246263	-0.262237	-0.289095	-0.43489	0.280134	0.22718	-0.290025	0.307278	0.286686	0.225188	0.299492	0.30456	0.368994	-0.299068	0.234144	-0.377146	-0.226986	0.170398	-0.192056	-0.252884	-0.211877	-0.225176	-0.218223	0.35604	0.256758	-0.202003	-0.273229	0.217987	0.309622	-0.184238	0.322618	-0.271318	-0.30398	0.194747	-0.276118	-0.2126	-0.1985	-0.299906	-0.326535
KEGG_GLIOMA	-0.273797	-0.207787	-0.279932	-0.269914	0.191632	0.236192	-0.44534	0.261962	-0.256527	0.330296	0.316136	-0.238649	-0.285481	-0.483087	-0.25028	-0.221851	-0.263221	0.225875	0.258072	0.224335	0.217811	0.248571	0.355317	-0.283819	0.189197	-0.26974	-0.248737	-0.214389	0.336486	-0.269814	-0.343243	-0.213181	-0.252755	0.188461	-0.240222	-0.228374	-0.372839	0.209277	0.367738	-0.19489	0.367134	-0.30455	-0.379617	0.232904	-0.462842	0.263048	-0.258058	-0.425221	-0.295934
KEGG_GLUTATHIONE_METABOLISM	0.328578	0.238641	0.277217	0.357778	-0.216974	0.166129	-0.459509	-0.372988	0.311378	0.272391	0.290676	0.265466	0.304468	0.369385	0.298238	-0.202114	0.362211	0.284535	-0.271747	-0.201268	-0.373543	-0.240189	-0.324283	0.39376	-0.293142	0.346217	0.281374	0.32415	-0.288609	0.257973	-0.247292	0.274128	0.421612	0.46169	0.246438	-0.241788	-0.22734	-0.327887	-0.386229	-0.47931	0.268728	0.251161	-0.247249	-0.371628	-0.178928	0.13951	-0.210135	0.243326	-0.261488
KEGG_GLYCEROLIPID_METABOLISM	-0.191033	0.237402	-0.241097	-0.282825	-0.151766	-0.256776	-0.180918	-0.224293	0.268447	0.240186	0.192203	-0.206156	0.215615	-0.231819	-0.191714	-0.234181	0.18251	-0.183759	0.243489	-0.224259	-0.345646	0.268337	0.226078	-0.224135	-0.223797	0.187283	0.322006	0.280024	-0.289723	0.259488	0.242091	0.229949	0.324496	0.279951	-0.189166	-0.27984	-0.204539	0.215338	-0.249048	-0.362188	-0.20432	-0.237572	-0.306806	-0.386624	0.206858	-0.255514	-0.232037	-0.261609	-0.225045
KEGG_GLYCEROPHOSPHOLIPID_METABOLISM	0.205675	-0.266362	-0.236793	-0.20301	-0.212438	0.209529	-0.257342	0.213456	0.227878	0.21097	-0.260478	-0.268091	0.238895	-0.2036	0.186176	-0.238839	0.218211	-0.21822	-0.281852	0.16165	0.190865	0.238216	-0.243838	0.270914	-0.232319	0.196045	0.278206	-0.188718	-0.314534	0.189784	0.209752	-0.195345	0.28683	0.299045	-0.160581	-0.212274	-0.214331	-0.279071	-0.244864	-0.334472	-0.188191	0.230047	-0.265031	-0.305536	-0.225813	0.199387	-0.293781	-0.235223	-0.271501
KEGG_GLYCINE_SERINE_AND_THREONINE_METABOLISM	-0.244147	0.236771	0.250222	0.249179	-0.308282	-0.311236	0.248311	-0.318341	-0.396667	0.237008	-0.294055	-0.374295	0.34494	0.17185	-0.276686	-0.254854	0.414166	0.259589	-0.225239	-0.243334	-0.336185	0.190243	0.255579	0.467952	-0.156309	0.325244	0.177411	0.296617	0.201667	-0.247406	-0.277679	0.244186	0.3071	0.32522	-0.234681	-0.293534	-0.275802	0.326989	-0.256393	-0.165321	-0.260301	0.337137	-0.209356	-0.326665	-0.264234	-0.294294	-0.332816	0.298395	0.380897
KEGG_GLYCOLYSIS_GLUCONEOGENESIS	-0.186548	0.267382	-0.279386	-0.236018	-0.1996	0.273775	-0.413202	-0.221259	0.387688	0.433466	0.250336	-0.212416	0.243821	-0.205048	0.20284	-0.188987	0.248014	-0.189005	0.309042	0.22792	-0.335638	0.225324	-0.256897	0.330197	-0.167175	0.308219	0.291654	0.41414	-0.29136	0.371547	-0.319874	0.249586	0.265685	0.354432	-0.24984	-0.260866	-0.211062	-0.30464	0.155333	-0.217819	0.29962	-0.203304	-0.174941	-0.288689	-0.292903	0.210012	-0.224277	0.278634	-0.233983
KEGG_GLYCOSAMINOGLYCAN_BIOSYNTHESIS_CHONDROITIN_SULFATE	-0.236893	-0.312868	-0.276112	-0.460264	-0.270206	-0.491036	-0.431744	0.597639	0.30241	0.389304	0.377995	0.258274	0.323888	-0.521193	0.378976	-0.37266	-0.484228	0.273156	0.324748	-0.282127	-0.230988	0.303775	0.563649	0.253575	0.454971	-0.375116	-0.224865	-0.573529	0.328915	-0.663926	0.323827	-0.364041	-0.450006	0.201609	0.297246	-0.391148	-0.337315	0.37289	0.454545	-0.513483	0.363884	-0.492501	-0.535885	-0.399978	-0.480367	-0.348875	-0.388781	-0.334822	-0.294344
KEGG_GLYCOSAMINOGLYCAN_BIOSYNTHESIS_HEPARAN_SULFATE	-0.36282	-0.417666	-0.294057	-0.513342	-0.297692	-0.458321	0.42798	0.393948	-0.403287	0.242575	0.231291	-0.186435	0.201166	-0.257271	0.235412	-0.277007	0.179653	0.320632	0.29459	-0.162212	-0.266061	0.212514	0.344598	0.38943	0.225521	-0.320849	-0.209068	-0.283398	-0.301551	-0.516384	0.219375	-0.307777	-0.463206	0.390926	0.385332	-0.398892	-0.463919	0.269348	0.409557	-0.507004	0.436241	-0.35072	-0.436336	0.192784	-0.242047	-0.318484	-0.509948	0.268905	-0.408705
KEGG_GLYCOSAMINOGLYCAN_BIOSYNTHESIS_KERATAN_SULFATE	0.342584	-0.469574	0.206327	0.359023	-0.384101	-0.550432	-0.323656	0.637243	-0.431186	0.549255	0.512747	-0.312811	-0.348434	0.444146	-0.295272	0.362158	0.30242	0.543802	-0.262422	-0.522773	0.27389	0.580811	0.565888	0.491178	0.310328	-0.479593	0.32804	-0.551744	-0.383319	-0.396618	0.31489	0.280924	0.251305	0.342481	-0.431499	0.315402	-0.489616	0.324857	0.422802	-0.432533	0.259374	0.401487	-0.721498	-0.551679	-0.62652	-0.355454	-0.276012	-0.536637	0.34182
KEGG_GLYCOSAMINOGLYCAN_DEGRADATION	-0.298546	-0.504812	-0.425401	-0.325603	0.200842	-0.507104	-0.174268	0.252858	-0.45736	0.603521	-0.337146	0.323056	0.383606	-0.283126	0.182875	0.299946	0.346937	-0.268908	0.28083	-0.490533	-0.40272	0.410958	0.277854	0.376149	0.38081	-0.321594	0.58309	-0.334589	-0.553853	-0.46456	0.579899	0.205616	-0.499767	-0.271528	-0.267694	-0.333398	-0.506926	0.427971	0.502723	-0.664614	-0.371801	-0.222989	-0.466687	-0.574283	-0.350997	-0.259867	-0.395108	0.227582	0.30701
KEGG_GLYCOSPHINGOLIPID_BIOSYNTHESIS_GANGLIO_SERIES	-0.442995	-0.518096	-0.338388	-0.576316	-0.332573	-0.481605	0.298378	0.220522	-0.468567	0.417208	-0.326299	0.384384	-0.522091	0.31329	0.395888	-0.317326	-0.239202	0.472552	0.473591	-0.323005	-0.351136	0.253411	0.456573	0.272692	0.565798	-0.547335	0.507266	-0.520228	-0.5534	-0.733317	0.325404	-0.427307	-0.4024	0.27786	-0.324086	-0.259226	-0.651589	0.49116	0.648681	-0.537544	-0.392292	-0.532606	-0.638901	-0.523856	0.270515	-0.579168	-0.526573	-0.472472	0.405711
KEGG_GLYCOSPHINGOLIPID_BIOSYNTHESIS_GLOBO_SERIES	-0.335441	-0.658165	0.297369	-0.292887	-0.416798	-0.499452	-0.390695	0.261992	-0.268266	0.384308	0.217479	0.342833	-0.234759	-0.342412	0.403724	-0.318125	0.264159	0.329171	-0.240077	-0.285394	-0.282457	0.334197	0.273041	0.289938	0.600169	-0.536918	0.511796	-0.54387	-0.492205	-0.388567	0.339744	0.350303	0.308865	0.298276	-0.414334	0.378827	-0.286317	-0.252646	0.356418	-0.35093	-0.227218	-0.388657	-0.484396	-0.633961	-0.363498	-0.357793	-0.253036	-0.446543	-0.319053
KEGG_GLYCOSPHINGOLIPID_BIOSYNTHESIS_LACTO_AND_NEOLACTO_SERIES	0.194356	-0.46208	0.320391	0.283443	-0.500758	-0.330766	-0.390637	0.416858	-0.284681	0.281673	-0.263944	0.234721	-0.266264	0.349303	0.24411	0.213192	-0.286268	0.375802	-0.310615	-0.253638	-0.275597	0.524632	0.288126	-0.330526	0.363533	-0.273418	0.213994	-0.403064	-0.417122	0.244477	0.26408	0.382089	0.299621	0.267766	0.224776	0.310703	-0.263563	-0.238948	0.230862	-0.377474	-0.330582	0.257504	-0.328849	-0.442829	0.21043	-0.433489	0.273098	-0.446854	0.233174
KEGG_GLYCOSYLPHOSPHATIDYLINOSITOL_GPI_ANCHOR_BIOSYNTHESIS	0.223748	0.261587	0.297211	0.314796	0.252788	-0.296885	0.474915	-0.489106	-0.237616	0.35043	-0.508152	-0.496327	0.27703	0.446121	0.494688	-0.29001	0.492158	-0.262893	-0.29752	-0.348303	-0.326322	-0.238731	0.229887	0.53284	-0.395293	0.348632	-0.306854	-0.342127	-0.641028	0.294241	-0.327774	-0.341513	0.246421	0.470394	0.315082	0.323749	-0.229928	-0.346775	-0.325414	0.234115	-0.280802	0.218903	0.446542	-0.255001	-0.332643	0.321743	-0.315179	0.365261	0.3081
KEGG_GLYOXYLATE_AND_DICARBOXYLATE_METABOLISM	-0.336733	0.464821	0.286706	-0.401141	-0.312042	0.339255	-0.285233	-0.517461	-0.47571	-0.316636	0.255526	-0.50368	0.434891	0.273333	-0.328064	0.298863	0.631057	0.22173	-0.582228	-0.407579	-0.441654	-0.307503	-0.332823	0.481646	0.406633	0.366518	0.229796	0.456534	0.258544	0.439793	-0.302844	-0.302609	0.359309	0.421713	0.368267	0.321007	0.340966	0.482641	-0.615546	-0.325674	-0.473519	0.217882	0.347201	-0.418463	0.47451	0.390929	0.207014	-0.261919	0.497868
KEGG_GNRH_SIGNALING_PATHWAY	-0.192174	-0.282684	-0.224639	0.205804	0.213133	0.199929	-0.270118	0.250575	-0.272305	0.20784	-0.22177	-0.267406	0.173201	-0.404311	0.212263	-0.212776	-0.19927	-0.202948	-0.215166	0.26062	0.373713	0.286644	0.338475	-0.207345	0.218455	-0.236253	-0.251684	0.24924	-0.26119	-0.292005	-0.343715	0.201117	-0.224275	0.244195	0.195556	-0.287519	-0.184338	0.197558	0.245612	-0.256116	0.247838	-0.255653	-0.179494	-0.237469	-0.333236	-0.207756	-0.24404	-0.350452	-0.254493
KEGG_GRAFT_VERSUS_HOST_DISEASE	-0.60924	0.327706	-0.597113	-0.845367	-0.299096	-0.620052	-0.643674	-0.532875	-0.492137	-0.181766	-0.423943	0.257182	-0.460619	0.223502	-0.524492	0.170631	-0.235478	0.272583	0.344058	-0.632415	-0.218359	-0.361202	0.348041	-0.252723	0.493404	-0.540318	0.2722	-0.618935	0.295323	-0.735795	0.485408	0.608879	-0.728301	-0.378375	-0.38663	-0.240625	-0.619512	0.671341	0.644513	0.222318	0.527327	-0.812187	-0.645752	-0.770219	-0.425061	-0.483619	-0.594997	0.451637	0.507552
KEGG_HEDGEHOG_SIGNALING_PATHWAY	-0.154408	-0.442008	0.175473	0.20134	0.205503	-0.229544	-0.441573	0.354376	0.200851	-0.286638	-0.234045	-0.226661	-0.249415	-0.42685	0.380221	0.259923	-0.25392	0.367598	0.316946	0.258389	0.289371	0.365519	0.420463	-0.231417	0.246353	-0.24349	-0.277085	0.356541	-0.271258	0.183572	-0.393049	0.2508	-0.201166	0.249473	0.250387	-0.307408	-0.164688	-0.348123	0.411528	-0.376557	0.357933	-0.196779	-0.193208	0.273057	-0.386512	-0.338145	0.178479	-0.267182	-0.434389
KEGG_HEMATOPOIETIC_CELL_LINEAGE	-0.325362	-0.319432	-0.433903	-0.63352	-0.324902	-0.382398	-0.560009	-0.349015	-0.4321	0.27819	-0.2257	0.347011	-0.194796	-0.190345	-0.360808	-0.198307	-0.292094	0.389637	0.251014	-0.461909	-0.188513	0.311059	0.490641	-0.317842	0.410274	-0.302125	0.282128	-0.558226	-0.236028	-0.494865	0.281655	0.141004	-0.599506	-0.231188	-0.408387	-0.207254	-0.463901	0.487076	0.580901	-0.22477	0.363256	-0.611996	-0.507657	-0.540338	-0.296175	-0.539925	-0.487977	0.215184	0.295761
KEGG_HISTIDINE_METABOLISM	-0.294546	0.266559	-0.349038	-0.228333	-0.268714	0.209824	0.245383	-0.47284	-0.253407	-0.291816	-0.255245	0.371175	-0.195168	0.348295	-0.448088	-0.187621	-0.24534	0.209478	-0.248139	-0.381528	-0.32258	-0.279666	-0.351251	0.256669	-0.264254	0.28274	0.407048	0.308392	-0.314198	0.319541	0.316584	0.28559	0.268655	0.286503	-0.357813	-0.261152	-0.350264	-0.282956	-0.220006	-0.307362	0.254754	-0.32439	-0.393099	-0.471998	0.345266	-0.352601	-0.499506	0.266709	-0.229866
KEGG_HOMOLOGOUS_RECOMBINATION	-0.305845	0.415076	0.283681	0.252359	0.315247	0.324528	-0.556578	-0.587699	0.207579	-0.41765	0.329762	-0.655885	0.534771	0.273153	-0.244509	0.299592	0.349961	-0.388002	-0.562627	0.362409	-0.202815	-0.416646	-0.502289	0.528883	-0.353095	0.543971	-0.602494	0.555549	0.22109	0.452285	-0.497684	-0.301383	0.4186	0.435655	-0.214172	-0.285614	0.45504	-0.258462	-0.672196	0.230538	-0.238832	0.564179	0.357077	0.410018	0.245002	0.288425	0.402843	0.403114	0.252013
KEGG_HUNTINGTONS_DISEASE	-0.221952	0.293656	0.209938	-0.158654	-0.204404	-0.27815	0.32029	-0.409453	-0.188715	-0.242	-0.192824	0.209641	0.344247	0.237916	0.245111	0.277711	0.341588	0.255784	-0.279503	-0.213563	-0.335374	-0.441974	-0.416059	-0.179017	-0.227054	0.285833	-0.197154	0.183069	0.198326	0.374091	-0.196796	0.263237	0.388764	0.253045	-0.292186	0.366156	0.420582	-0.236613	-0.382219	-0.258243	0.185285	0.193493	0.401203	0.226122	0.385277	0.204287	-0.199698	-0.20511	-0.353154
KEGG_HYPERTROPHIC_CARDIOMYOPATHY_HCM	-0.184795	-0.356406	-0.385825	-0.390831	0.352944	-0.208322	-0.26306	0.288492	-0.284606	0.311774	0.265017	0.242388	-0.276264	-0.325811	-0.24689	0.323892	-0.37367	0.192949	0.384583	-0.168563	-0.163886	0.426954	0.506342	-0.383283	0.273958	-0.445914	0.344232	-0.265764	-0.216778	-0.249239	0.238674	0.174113	-0.389908	-0.263095	-0.170984	-0.315628	-0.21872	0.27001	0.433797	-0.191354	0.399707	-0.472832	-0.46834	-0.38857	-0.278474	-0.355553	-0.196549	-0.278075	0.190105
KEGG_INOSITOL_PHOSPHATE_METABOLISM	-0.199414	0.272285	0.259142	0.267041	0.317461	-0.210055	-0.23285	0.254564	-0.303387	0.240754	0.217371	-0.36207	-0.386049	-0.393625	-0.23751	0.277937	-0.229663	-0.239795	-0.207203	0.233651	0.295331	0.329126	0.351792	0.247548	0.266169	-0.287074	-0.38793	-0.217926	0.238651	-0.193262	-0.364461	-0.259571	-0.272156	0.251187	0.206588	-0.265013	-0.218534	0.30277	0.227674	-0.22384	0.175862	0.15489	-0.337875	0.228222	-0.352117	0.282031	-0.21216	0.252314	0.248143
KEGG_INSULIN_SIGNALING_PATHWAY	-0.188196	-0.225841	0.174281	-0.196879	0.20437	0.147348	-0.269308	-0.206189	0.224691	0.301293	0.176962	-0.241722	-0.219693	-0.35242	-0.271115	-0.176373	0.235563	-0.186378	0.236729	0.210798	-0.18764	0.254642	0.215697	-0.189436	0.184699	-0.217012	-0.229605	0.253549	0.20508	-0.20077	-0.285921	-0.18905	0.204949	0.20505	-0.196011	-0.254419	-0.226746	0.197385	0.208681	-0.223005	0.259715	-0.206301	-0.214762	0.254495	-0.339012	0.202122	0.198837	-0.258629	-0.297681
KEGG_INTESTINAL_IMMUNE_NETWORK_FOR_IGA_PRODUCTION	-0.455756	0.354596	-0.63493	-0.709847	-0.228051	-0.507293	-0.529911	-0.476799	-0.552556	0.326279	-0.40876	0.330062	0.212943	0.187132	-0.512764	-0.302478	-0.24148	0.494981	0.277934	-0.610471	-0.297779	0.197293	0.417154	-0.363538	0.546199	-0.490715	0.348615	-0.59701	0.363131	-0.654363	0.420463	0.321392	-0.668299	-0.244763	-0.430897	-0.360612	-0.500886	0.573518	0.658362	-0.232152	0.462142	-0.660916	-0.567833	-0.578494	-0.250684	-0.445259	-0.604068	0.333598	0.417627
KEGG_JAK_STAT_SIGNALING_PATHWAY	-0.339835	-0.243549	-0.266379	-0.445715	-0.239822	0.190573	-0.44124	-0.176616	-0.377746	0.216282	-0.226081	0.252718	-0.177653	-0.273408	-0.36123	-0.139752	-0.262668	0.257113	0.162733	-0.355688	0.202866	0.298031	0.408126	-0.256324	0.315804	-0.279196	-0.172106	-0.394983	-0.232534	-0.331442	-0.149987	0.223737	-0.455082	-0.226596	-0.203986	-0.203271	-0.368462	0.301318	0.40661	-0.172208	0.316327	-0.296958	-0.337895	-0.397845	-0.371227	-0.296321	-0.33696	0.211162	0.232559
KEGG_LEISHMANIA_INFECTION	-0.35975	0.234078	-0.524199	-0.63968	-0.19033	-0.370504	-0.531697	-0.286559	-0.435457	0.220124	-0.243933	0.186585	-0.227688	-0.210499	-0.445096	-0.223505	-0.235574	0.24649	0.395809	-0.380556	0.210842	0.191757	0.412999	-0.439285	0.540395	-0.329703	0.354102	-0.543911	0.204048	-0.46635	0.324523	0.292199	-0.62077	-0.160301	-0.357798	0.216585	-0.441376	0.456398	0.540419	-0.275989	0.389301	-0.59674	-0.424799	-0.510209	-0.416001	-0.295332	-0.418245	-0.192757	0.256971
KEGG_LEUKOCYTE_TRANSENDOTHELIAL_MIGRATION	-0.230672	-0.218035	-0.398453	-0.48173	-0.189055	-0.273212	-0.448749	0.201293	-0.293439	0.276102	0.282325	0.189166	-0.217205	-0.365521	-0.270577	0.218174	-0.301417	0.313392	0.304949	-0.285494	0.202803	0.21597	0.465166	-0.351141	0.30473	-0.317175	0.316318	-0.320041	0.279349	-0.34907	0.317373	-0.228672	-0.485332	-0.26876	-0.335354	0.263124	-0.352455	0.370726	0.490846	-0.207844	0.250451	-0.488895	-0.357007	-0.382827	-0.301593	-0.344301	-0.330121	-0.34642	0.302357
KEGG_LIMONENE_AND_PINENE_DEGRADATION	-0.491806	0.360861	-0.351947	-0.426244	0.386436	-0.206298	0.242139	-0.392309	0.324468	0.310491	-0.286696	0.352203	0.248842	0.568081	-0.367043	0.350889	-0.31923	0.436247	0.443871	-0.288422	-0.351139	-0.321603	-0.433114	0.35083	-0.408144	0.415885	0.428077	0.677846	0.277768	-0.360557	-0.459702	-0.491568	0.536323	-0.367881	-0.302119	-0.459679	-0.481992	0.314203	-0.201725	0.266114	-0.282951	-0.408567	-0.496382	-0.34148	0.396537	-0.444181	-0.451587	0.342971	-0.313513
KEGG_LINOLEIC_ACID_METABOLISM	0.181272	-0.368785	0.279291	0.24996	-0.22756	-0.265379	-0.398684	0.305881	-0.365632	0.227415	-0.383728	0.272355	0.334366	-0.273756	-0.375272	0.210938	0.366245	0.349472	-0.392742	0.215479	0.342877	0.342161	-0.321613	-0.354852	-0.235622	0.445426	0.378154	0.230973	-0.376772	0.446448	-0.308953	0.335848	0.279309	-0.326208	-0.48693	0.327235	0.35111	-0.452719	-0.212524	0.213106	-0.309571	0.430663	0.33587	0.287063	-0.185664	0.387435	-0.241329	-0.310625	-0.290908
KEGG_LONG_TERM_DEPRESSION	-0.253904	-0.242068	-0.210258	-0.260393	0.241895	-0.179416	-0.238668	0.251797	-0.335466	0.22687	-0.249949	-0.225973	-0.162068	-0.340461	-0.167701	0.216801	-0.198819	0.358041	0.278294	0.258924	0.214563	0.272243	0.309082	-0.160708	0.30059	0.175213	0.244617	-0.225098	-0.247546	-0.295843	-0.291932	-0.27822	-0.194485	0.252624	-0.199938	-0.185107	-0.27388	-0.18476	0.337807	-0.30348	0.26828	-0.30358	-0.309908	-0.239686	-0.240968	0.227169	-0.278315	-0.324286	-0.218554
KEGG_LONG_TERM_POTENTIATION	-0.259603	-0.233774	-0.262732	-0.209337	-0.195945	0.215981	0.200304	-0.208827	-0.306173	-0.206162	0.202772	-0.233622	-0.352108	-0.401481	-0.223812	0.287811	0.208661	0.264488	0.2495	0.252217	0.265788	0.217187	0.283298	-0.315031	0.207692	-0.242275	-0.222907	0.191823	0.215111	-0.324148	-0.349044	-0.328221	0.195559	0.19	0.221632	-0.193961	-0.277586	0.215185	0.342482	-0.227156	0.34943	-0.391467	-0.211096	0.16608	-0.285102	-0.205269	0.236561	-0.385356	0.200831
KEGG_LYSINE_DEGRADATION	-0.287369	0.319385	0.265964	-0.223255	0.380152	-0.187808	-0.307435	-0.181145	0.227271	0.281733	-0.284071	-0.415717	0.214628	-0.381518	-0.288571	0.28545	0.321395	-0.277851	0.197149	0.223998	-0.230509	-0.309893	-0.284308	0.300613	-0.345059	0.315316	-0.403257	0.506893	0.307255	-0.250255	-0.344358	-0.29127	0.244172	0.302719	-0.281143	-0.416641	-0.350122	-0.247425	-0.337755	0.279509	0.339844	-0.186935	0.283714	0.388785	0.2501	0.220581	-0.188198	-0.223412	-0.379028
KEGG_LYSOSOME	-0.271994	-0.287399	-0.372446	-0.367113	-0.209784	-0.368558	-0.239452	-0.16836	-0.323883	0.431376	-0.223909	0.258198	-0.180777	-0.283072	-0.267146	0.317387	0.247405	-0.215443	0.333175	-0.383982	-0.227175	0.238473	0.211152	-0.177124	0.293877	-0.355306	0.324649	-0.450583	-0.445027	-0.361306	0.364583	-0.251087	-0.471592	0.215013	-0.286097	-0.234858	-0.402656	0.41091	0.418689	-0.410676	-0.240608	-0.3807	-0.351204	-0.430116	-0.301575	0.248653	-0.350388	-0.253355	0.316506
KEGG_MAPK_SIGNALING_PATHWAY	-0.166756	-0.270872	-0.232837	-0.29444	0.194004	0.176709	-0.253897	0.282509	-0.239886	0.215068	-0.177695	-0.19874	-0.24615	-0.309956	-0.212314	0.207201	-0.260775	0.239902	0.217488	0.207311	0.201238	0.335336	0.353943	-0.291839	0.305001	-0.227063	0.211754	0.187353	-0.213238	-0.241869	-0.209421	-0.166569	-0.273255	-0.21838	-0.18974	0.176558	-0.175898	0.191507	0.313199	-0.223012	0.33657	-0.296069	-0.315601	-0.257076	-0.313406	-0.193632	0.168062	-0.271905	-0.210919
KEGG_MATURITY_ONSET_DIABETES_OF_THE_YOUNG	0.220139	0.313381	-0.243963	-0.217474	0.31999	0.168696	-0.293637	-0.210049	0.225809	-0.288586	-0.23241	0.27322	-0.314727	0.140627	-0.262744	0.273911	-0.172597	0.28408	-0.259568	-0.218244	-0.198648	0.349543	0.348373	0.404252	-0.242383	-0.320787	0.24157	0.250735	-0.343913	-0.262992	0.22612	0.474438	0.531951	0.208564	-0.281758	0.328619	-0.36771	0.284449	0.239423	-0.198514	0.368965	-0.235763	-0.51053	-0.401402	0.633878	-0.228142	0.339491	0.161205	-0.268773
KEGG_MELANOGENESIS	-0.256113	-0.265456	-0.185801	0.197227	0.253405	-0.25584	-0.334284	0.306337	-0.281078	-0.176535	0.223674	-0.284423	-0.261995	-0.363775	0.296297	0.309502	-0.237807	0.380874	0.255535	0.228175	0.288557	0.309447	0.323881	-0.202527	0.196386	-0.239574	-0.244097	0.247616	-0.247002	-0.309102	-0.267306	-0.221182	0.200953	0.203722	0.303653	-0.215802	-0.215895	-0.219214	0.368387	-0.258122	0.380431	-0.214909	-0.258341	0.229734	-0.300918	-0.345066	-0.210466	-0.33294	-0.319957
KEGG_MELANOMA	-0.279661	-0.235999	-0.237271	-0.285789	0.312095	0.169467	-0.337056	0.363981	-0.25502	0.352533	-0.1918	-0.237811	-0.216165	-0.334234	-0.244787	0.196533	-0.261582	0.373637	0.321674	0.218119	-0.194571	0.293071	0.358555	-0.32199	0.33544	-0.268254	0.206546	-0.214913	0.185006	-0.234544	-0.242054	-0.183313	-0.215693	-0.202625	-0.267557	0.160101	-0.297958	-0.250319	0.394377	-0.291704	0.42174	-0.225308	-0.370591	-0.193016	-0.370263	-0.208102	-0.240908	-0.34424	-0.293541
KEGG_METABOLISM_OF_XENOBIOTICS_BY_CYTOCHROME_P450	-0.184662	-0.226713	0.34189	0.408419	0.235572	-0.230558	-0.40478	-0.234374	0.280887	0.202764	-0.170925	0.341303	-0.150608	0.430394	0.229114	0.137769	-0.283831	0.258141	-0.202635	0.160809	0.214646	0.243487	-0.449924	0.172221	-0.276775	0.446263	0.419044	0.31916	-0.419975	0.442118	0.268192	0.311534	0.433023	0.319982	-0.25266	0.247584	0.197551	-0.525274	-0.223995	-0.283294	-0.169014	0.376642	0.341169	-0.238171	0.217942	0.159464	0.236433	0.182709	-0.410057
KEGG_MISMATCH_REPAIR	-0.335573	0.33796	0.280578	-0.357324	0.234321	-0.18638	-0.439541	-0.606512	-0.197497	-0.41014	0.339073	-0.635305	0.457188	0.391326	-0.178604	0.335116	0.416908	0.348558	-0.313267	0.261441	0.220061	-0.570348	-0.446919	0.316569	-0.293866	0.528544	-0.452095	0.725957	0.27168	0.369451	-0.59031	-0.311191	0.24039	0.375504	0.198359	-0.273374	-0.364092	-0.213546	-0.580943	0.241916	0.301536	0.325845	0.382903	0.590939	0.285198	0.228083	0.360415	-0.246371	-0.285364
KEGG_MTOR_SIGNALING_PATHWAY	-0.225767	0.251484	0.25347	-0.332098	-0.25094	0.28166	-0.26598	0.216006	-0.262609	0.371833	-0.226603	-0.280081	-0.335709	-0.410165	-0.349493	-0.273129	0.246596	-0.218373	0.261119	0.297603	-0.264372	0.201865	0.287641	-0.176936	-0.287561	0.327747	0.191867	0.321552	0.265117	-0.332251	-0.247643	0.238169	-0.224779	-0.240897	-0.231183	-0.227965	-0.341756	0.219767	0.310673	-0.38847	0.233317	-0.26233	-0.303098	0.294163	-0.415735	0.294838	-0.217525	-0.308113	0.201167
KEGG_NATURAL_KILLER_CELL_MEDIATED_CYTOTOXICITY	-0.366867	-0.220333	-0.428772	-0.517656	-0.273755	-0.368646	-0.494843	-0.292107	-0.303351	-0.153936	-0.228236	0.176611	-0.300241	-0.239769	-0.314952	0.179037	-0.180865	0.16786	-0.191612	-0.4206	0.218738	-0.226013	0.340853	0.159117	0.274559	-0.381124	0.178073	-0.396041	0.304299	-0.450069	0.187832	0.207673	-0.495603	-0.322964	-0.364086	0.283888	-0.403427	0.427511	0.491039	0.14973	0.300272	-0.522873	-0.390081	-0.435016	-0.353697	-0.310589	-0.336767	0.230324	0.338293
KEGG_NEUROACTIVE_LIGAND_RECEPTOR_INTERACTION	-0.208854	-0.19335	-0.318456	-0.296866	0.190405	-0.261857	0.22163	0.241814	-0.333332	0.23526	0.186322	0.201632	-0.182062	-0.272508	-0.158086	-0.148741	-0.244902	0.332861	0.302352	-0.194905	0.152193	0.183833	0.366554	-0.193099	0.269234	-0.260723	0.278478	-0.29373	-0.211197	-0.325314	0.211656	-0.192507	-0.314084	-0.172328	0.152915	-0.154351	-0.280214	0.255657	0.365202	-0.237295	0.349795	-0.29392	-0.378211	-0.276464	0.180631	-0.299179	-0.322518	-0.265155	0.185521
KEGG_NEUROTROPHIN_SIGNALING_PATHWAY	-0.262991	-0.281298	0.240727	-0.258853	-0.213583	0.173165	-0.344874	0.236209	0.205298	0.285916	0.184842	-0.266925	-0.340919	-0.458924	0.189173	-0.209326	-0.214897	-0.175647	0.252064	0.213278	0.249619	0.279477	0.285023	-0.232019	-0.167939	0.218324	-0.279959	0.271011	0.234089	-0.265517	-0.32111	-0.201568	-0.205925	0.216886	-0.228329	0.2194	-0.302069	0.224753	0.287051	-0.297242	0.318199	-0.282345	-0.279758	0.252948	-0.454551	0.217679	-0.209237	-0.377591	-0.331751
KEGG_NICOTINATE_AND_NICOTINAMIDE_METABOLISM	-0.344479	-0.263564	-0.302961	0.240034	0.216245	0.203804	-0.351646	-0.304987	-0.343671	0.379056	-0.289172	0.412496	0.193056	0.350091	0.35803	-0.323046	-0.246667	-0.166797	-0.313888	-0.298386	-0.349629	-0.35359	-0.286245	-0.329165	0.288986	-0.276081	0.457193	-0.226564	-0.265999	-0.328491	0.250193	-0.319265	-0.245339	-0.226066	-0.254656	-0.270585	-0.315188	0.342423	-0.260381	-0.35025	0.304466	-0.295439	-0.496566	-0.501018	-0.22864	0.229472	-0.426357	0.30521	0.276109
KEGG_NITROGEN_METABOLISM	-0.395676	-0.223679	0.29938	0.323753	-0.415011	0.413294	0.321536	-0.264587	-0.370772	0.214487	-0.370671	0.419052	-0.27148	0.321805	0.315897	0.302778	-0.18239	0.209665	-0.200566	0.210691	-0.229048	0.196987	0.204508	0.32692	0.227348	0.262027	0.329878	0.213133	-0.311821	0.256403	-0.47421	-0.305513	0.171978	0.200279	-0.252072	0.354347	0.258332	0.251308	0.205726	-0.197846	-0.295155	0.28329	-0.260068	-0.228467	0.260837	0.260224	0.223047	-0.249156	0.334156
KEGG_NOD_LIKE_RECEPTOR_SIGNALING_PATHWAY	-0.26874	0.211589	-0.334007	-0.457951	-0.281935	0.30658	-0.513229	-0.172638	0.23166	-0.330275	-0.213303	0.230847	-0.252304	-0.193779	-0.233977	-0.280988	-0.27439	-0.279861	0.166974	-0.24327	0.323799	0.217052	0.230759	-0.353201	0.350096	0.232397	0.224043	-0.375644	-0.221325	-0.261068	-0.293525	0.270123	-0.499897	-0.310366	-0.238992	0.336617	-0.220189	0.239205	0.384628	-0.299729	0.43894	-0.463445	-0.21717	-0.466968	-0.466606	-0.273331	-0.359618	-0.224203	-0.22628
KEGG_NON_HOMOLOGOUS_END_JOINING	0.57564	0.636223	0.235245	0.249675	-0.289895	0.381174	-0.318024	-0.305876	-0.22264	-0.547419	-0.40417	-0.351307	-0.349631	-0.257868	-0.185211	0.322952	0.312023	-0.474211	0.269732	0.313686	0.271068	-0.518568	-0.378094	-0.277882	-0.279041	0.373143	-0.417938	0.585009	0.576119	0.550298	-0.380923	-0.37509	-0.383755	-0.325301	-0.278112	-0.310839	-0.219799	0.248591	-0.502947	0.415062	0.272316	0.295235	0.382969	0.200561	0.281534	-0.196777	0.24613	0.392535	0.483609
KEGG_NON_SMALL_CELL_LUNG_CANCER	-0.298389	-0.224391	-0.249667	-0.217142	0.219665	0.23682	-0.455665	-0.265861	-0.292505	0.276678	-0.260325	-0.292571	-0.245313	-0.424309	-0.297488	0.208815	0.257094	0.198683	0.219448	-0.271562	0.26108	0.249289	0.251895	-0.240517	-0.235045	-0.17176	-0.28642	0.253666	0.306441	-0.238028	-0.346935	-0.241803	-0.264642	0.195852	-0.26459	-0.243771	-0.388518	-0.179519	0.339495	-0.280435	0.296555	-0.258025	-0.201683	0.253483	-0.430369	0.242259	-0.308182	-0.298945	-0.249815
KEGG_NOTCH_SIGNALING_PATHWAY	0.220823	-0.162529	-0.209267	0.255099	0.210438	-0.256611	-0.27857	0.419917	-0.207016	0.221414	0.219321	-0.392475	-0.261865	-0.462705	-0.323967	0.315798	-0.291272	-0.271519	-0.209037	-0.305511	0.228462	0.389024	0.401841	-0.308334	0.159018	-0.322536	-0.403022	0.244736	-0.224304	-0.231475	-0.215351	0.271253	-0.258721	-0.299211	0.231968	-0.402063	-0.337621	-0.256908	-0.202543	-0.273697	0.317614	-0.264228	0.233675	0.408661	-0.244574	0.243249	0.249802	-0.322685	-0.277744
KEGG_NUCLEOTIDE_EXCISION_REPAIR	0.192004	-0.182609	0.346128	-0.230651	-0.268148	-0.204988	-0.303617	-0.449575	0.235663	-0.412907	0.252336	-0.381247	-0.230689	0.363311	0.323331	-0.27983	0.265116	0.284996	-0.281184	-0.222589	-0.357204	-0.461923	-0.508174	0.251361	-0.189501	0.381408	-0.302758	0.609232	-0.161455	0.267602	-0.492519	-0.291614	0.322463	0.322334	0.293833	0.212699	-0.265323	-0.334743	-0.537647	0.189151	-0.314314	0.227747	0.340282	0.476473	0.212799	-0.246854	0.312492	-0.278435	-0.247634
KEGG_N_GLYCAN_BIOSYNTHESIS	-0.337949	-0.384535	-0.373182	-0.169135	-0.198175	0.237721	-0.312933	-0.322088	-0.357577	0.265918	-0.234903	-0.25699	0.164492	0.268249	-0.293096	-0.274654	0.455466	0.291176	-0.228786	-0.41308	0.248755	-0.255523	0.329406	0.386369	-0.27636	-0.31741	0.194319	-0.379672	-0.526413	-0.379126	0.236099	-0.376225	0.174742	0.373031	0.282608	-0.235604	-0.408047	0.364665	0.346302	-0.275464	-0.354689	0.189865	-0.274733	-0.334565	-0.307422	-0.20423	-0.356151	-0.304262	0.264529
KEGG_OLFACTORY_TRANSDUCTION	0.226677	-0.109929	0.0811688	0.105828	0.239522	-0.0773536	0.13096	0.263303	0.193444	0.099381	0.185613	0.17114	-0.123603	0.142761	0.145366	0.156511	0.130692	0.088365	0.143379	0.196261	0.135255	0.174339	0.0760688	0.13907	0.160815	0.168952	0.225089	-0.114201	-0.145077	0.152563	0.210358	0.129456	0.114269	-0.100178	0.0860305	0.148213	0.126254	0.139369	0.0971269	-0.200807	0.118448	0.106291	-0.146247	0.103822	0.126505	-0.162671	0.192584	0.0900546	-0.119882
KEGG_ONE_CARBON_POOL_BY_FOLATE	-0.288237	0.456179	0.22672	-0.257923	-0.264222	0.444991	-0.552201	-0.526444	0.316425	-0.333408	0.297705	-0.56583	0.3913	0.243456	0.223585	-0.27558	0.578561	-0.367273	-0.533527	-0.356118	-0.418333	-0.399233	0.354281	0.571413	0.337949	0.313481	-0.354979	0.542881	0.445054	0.307146	-0.446816	0.183662	0.455457	0.393378	-0.213239	-0.289187	0.378664	-0.274421	-0.599445	0.296213	-0.302866	0.330581	-0.326648	-0.385463	0.272534	0.203817	0.209534	0.283011	0.400319
KEGG_OOCYTE_MEIOSIS	-0.304282	0.249228	0.223964	-0.202383	-0.206779	0.251328	-0.232083	-0.290094	-0.179874	-0.289973	0.219417	-0.335904	-0.239578	-0.276989	-0.211732	0.303072	0.236048	0.212583	-0.203725	0.207046	0.275442	-0.31325	-0.230848	0.217775	-0.244318	0.20508	-0.358681	0.381832	0.224264	-0.18353	-0.422372	-0.20042	0.172751	0.286775	-0.226742	0.185292	-0.19388	0.175738	-0.239289	0.225824	0.382967	-0.203451	0.190119	0.25592	-0.227435	-0.200198	-0.208494	-0.306454	-0.185751
KEGG_OTHER_GLYCAN_DEGRADATION	-0.337209	-0.339786	-0.398164	0.209984	-0.369169	-0.267257	-0.223873	-0.19138	-0.392495	0.501899	-0.303303	0.271406	0.217266	-0.219577	-0.359921	0.239356	0.437326	-0.474285	0.310168	-0.376855	-0.461691	0.411154	0.371601	-0.185729	0.383167	-0.561343	0.362361	-0.502049	-0.466046	-0.602955	0.539235	-0.46984	-0.581784	-0.236246	-0.410712	-0.301844	-0.528563	0.467725	0.422275	-0.441442	-0.361868	-0.251885	-0.427739	-0.515823	-0.245806	0.327828	-0.361119	-0.314963	0.49964
KEGG_OXIDATIVE_PHOSPHORYLATION	-0.321622	0.345113	0.254047	0.17973	-0.274729	-0.289686	0.538968	-0.500043	0.179298	-0.239633	-0.264691	0.260324	0.459776	0.392988	0.217507	0.268071	0.36635	0.222139	-0.260448	-0.304299	-0.305556	-0.505589	-0.554658	0.201087	-0.262094	0.3687	-0.196535	-0.286573	-0.184031	0.403482	0.301195	0.258705	0.465459	0.193893	-0.288875	0.449636	0.553251	0.18051	-0.405098	-0.301417	-0.231601	0.288205	0.489411	-0.168297	0.466516	0.231615	-0.328731	0.217157	-0.374896
KEGG_O_GLYCAN_BIOSYNTHESIS	-0.329515	-0.459585	-0.232271	-0.331963	-0.254966	0.326206	-0.340118	0.488511	-0.324455	0.542849	0.344155	0.408151	-0.310888	-0.253949	-0.166096	0.327813	-0.346153	0.266543	0.237375	-0.305979	0.443401	0.24705	0.435965	0.225829	-0.274224	-0.455867	0.507947	-0.447173	-0.463148	-0.261343	0.250376	0.226488	0.300632	-0.263956	-0.278058	0.20227	-0.398041	0.206759	0.481073	-0.440853	0.306779	-0.229394	-0.424119	-0.365667	-0.425707	0.161173	-0.217882	-0.568527	-0.299095
KEGG_P53_SIGNALING_PATHWAY	-0.202091	-0.242998	-0.28667	-0.294587	-0.206965	0.211283	-0.50691	0.322051	0.249733	-0.267858	-0.218751	-0.215281	-0.189196	0.290799	-0.204513	0.199598	0.228938	0.252264	-0.340259	0.18971	0.283924	-0.34087	-0.224684	-0.272821	-0.236885	0.263917	-0.26302	0.304056	-0.166203	-0.260341	-0.449344	-0.242203	-0.25178	-0.203976	-0.274935	0.264604	0.213066	-0.342939	-0.232761	-0.250704	0.301143	0.211935	-0.24453	0.228344	-0.309409	-0.25756	-0.263265	-0.363913	-0.300944
KEGG_PANCREATIC_CANCER	-0.316241	-0.292145	-0.232055	-0.228901	-0.224045	0.207118	-0.409163	0.179342	0.18974	0.228884	-0.249532	-0.304882	-0.261926	-0.391767	-0.191933	0.227991	-0.243732	0.241997	0.242223	0.226065	0.266615	0.303342	0.25192	-0.269544	0.272763	0.247179	0.203317	0.342351	-0.202885	-0.213169	-0.32085	-0.243739	-0.338825	-0.227083	-0.233387	0.2659	-0.348911	0.224696	0.355128	-0.245765	0.298844	-0.22581	-0.255016	0.222505	-0.439907	-0.196847	-0.211569	-0.332141	-0.266315
KEGG_PANTOTHENATE_AND_COA_BIOSYNTHESIS	-0.387322	0.281303	-0.483912	-0.609969	-0.456398	0.301579	-0.340269	0.329109	-0.645663	0.402205	-0.495164	0.402868	0.316292	0.225472	-0.458512	-0.25612	-0.223743	0.26446	-0.304962	-0.357836	-0.318271	-0.447662	-0.305674	-0.327125	0.260823	0.167721	0.312343	0.246425	-0.292436	-0.298499	0.344723	-0.408617	-0.420562	-0.347221	-0.466892	0.376173	-0.373679	0.369456	0.311432	-0.384315	0.383926	-0.38925	-0.346197	0.38252	0.364981	-0.262099	-0.50775	-0.386769	-0.230855
KEGG_PARKINSONS_DISEASE	-0.27686	0.367417	0.259012	-0.206448	-0.257016	-0.273445	0.467958	-0.44996	0.173656	-0.257164	-0.293385	0.253588	0.435595	0.295778	0.209558	0.28007	0.377496	0.227852	-0.282383	-0.304584	-0.253199	-0.477112	-0.500459	0.213613	-0.255869	0.366332	-0.183448	-0.190895	0.178395	0.378256	0.226802	0.323947	0.421515	0.187099	-0.313808	0.479902	0.526231	-0.161759	-0.389547	-0.273745	-0.185762	0.270352	0.449871	0.209349	0.43791	0.238894	-0.331659	0.256713	-0.424454
KEGG_PATHOGENIC_ESCHERICHIA_COLI_INFECTION	-0.21875	-0.171209	0.195621	0.225227	0.178993	-0.291559	-0.341814	0.252915	0.226644	0.271284	0.284303	-0.269141	-0.273407	-0.26067	-0.244316	0.264412	0.195583	0.271862	0.338747	-0.23246	0.268849	-0.198892	0.217794	-0.364532	0.152886	-0.334735	-0.25894	-0.279195	0.219501	0.214047	0.244013	-0.21936	-0.189993	0.284505	-0.27165	0.340772	-0.2397	0.324864	0.26273	0.154712	0.286461	-0.320161	-0.198755	-0.21744	-0.31315	-0.226935	0.402616	-0.264931	-0.211821
KEGG_PATHWAYS_IN_CANCER	-0.240386	-0.243588	0.171001	-0.284311	0.21966	0.217891	-0.454524	0.292738	-0.206645	0.182391	-0.175901	-0.258589	-0.20427	-0.381787	0.179665	0.209302	-0.262544	0.249785	0.242781	0.196051	0.234944	0.282621	0.378513	-0.278805	0.250664	-0.175332	-0.180521	0.209765	-0.204149	-0.2061	-0.303838	0.195591	-0.26502	-0.175626	0.205837	-0.194071	-0.262422	-0.200834	0.343401	-0.246976	0.347542	-0.256916	-0.314738	-0.183025	-0.375377	-0.24138	-0.176295	-0.306137	-0.332554
KEGG_PENTOSE_AND_GLUCURONATE_INTERCONVERSIONS	0.148254	0.222289	0.474994	0.31455	-0.20291	0.325018	-0.423275	-0.22803	0.279851	0.316531	-0.23208	-0.278879	-0.258248	0.567192	0.227843	-0.283153	-0.408051	0.305974	0.246034	0.286502	0.231075	0.288005	-0.393193	0.171962	0.261231	0.398328	0.499507	0.334231	-0.398447	0.299835	0.284522	-0.305114	0.581897	0.327672	0.293972	-0.256704	-0.184589	-0.421351	0.312284	-0.489248	-0.383353	0.403198	0.475243	-0.159484	0.292706	0.346676	0.252525	-0.27084	-0.29595
KEGG_PENTOSE_PHOSPHATE_PATHWAY	0.326681	0.300701	0.32184	-0.224417	0.22352	0.402687	-0.468035	-0.386602	0.504381	0.293804	0.515757	-0.239821	0.211247	0.328907	0.250489	-0.300593	-0.209294	-0.280574	-0.240815	0.247397	-0.450919	0.206141	-0.23009	0.441779	-0.191568	-0.196077	0.293912	0.463263	-0.56877	0.254206	-0.253263	-0.243967	0.452344	0.351433	0.326676	-0.382786	-0.183227	-0.308171	-0.286352	-0.369606	0.246389	0.210323	0.262208	-0.255809	-0.230174	-0.237008	0.258581	0.241631	-0.259327
KEGG_PEROXISOME	-0.244947	0.200351	-0.191082	-0.179216	-0.390759	-0.23091	0.365464	-0.372712	-0.219267	0.339565	0.204997	0.361295	0.250561	0.391069	-0.227612	-0.244463	0.393817	-0.20818	-0.180186	-0.410848	-0.235781	-0.324408	-0.422522	0.224789	-0.416047	0.242331	0.364026	-0.271559	-0.31183	0.271429	0.318454	-0.264866	0.256181	0.32825	-0.270532	0.277697	-0.218724	-0.185959	0.215494	-0.364816	0.24398	0.220068	-0.187651	-0.222045	0.27211	0.295263	-0.338004	-0.365123	0.27792
KEGG_PHENYLALANINE_METABOLISM	0.357875	0.369996	0.291944	0.267503	0.309637	-0.30915	-0.271682	-0.199253	-0.320402	0.243622	0.301861	0.241538	0.206197	0.292298	-0.212916	0.225353	-0.205081	0.39664	-0.445576	-0.300977	0.295187	-0.259886	-0.411044	0.324557	-0.228939	-0.263994	0.434055	0.368356	-0.312229	0.284738	0.260639	0.371304	-0.23401	0.384179	0.290732	0.362138	-0.330241	-0.258995	-0.39003	-0.4218	0.246866	-0.233853	-0.331614	-0.44072	0.355328	-0.437158	-0.376664	0.198611	-0.343745
KEGG_PHOSPHATIDYLINOSITOL_SIGNALING_SYSTEM	-0.263024	0.212963	0.270648	0.242063	0.322729	-0.181116	-0.258742	0.251064	-0.305743	0.200732	-0.189323	-0.312023	-0.338406	-0.4489	-0.245761	0.177025	-0.210711	-0.235053	-0.211233	0.217866	0.249339	0.38783	0.308739	0.222829	0.269646	-0.232164	-0.388887	0.21332	0.232273	-0.198071	-0.317522	-0.200654	-0.233683	0.226546	0.23413	-0.339353	-0.223281	0.256589	0.182146	-0.213262	-0.1929	-0.230977	-0.288122	-0.267171	-0.380974	0.22275	-0.217871	-0.246018	0.223259
KEGG_PORPHYRIN_AND_CHLOROPHYLL_METABOLISM	0.16594	0.260775	0.339873	0.206517	-0.183748	-0.265806	-0.317323	-0.385579	0.200017	0.266993	0.210705	-0.258751	0.18746	0.562539	0.296997	-0.345486	-0.310333	-0.195484	0.163078	0.216017	0.234429	0.219756	-0.301599	0.265554	-0.290433	0.406817	0.401954	0.362577	-0.440334	0.224317	0.305385	0.255204	0.417365	0.402682	0.22024	-0.191469	0.209448	-0.346655	-0.250278	-0.422551	-0.291755	0.248717	0.334198	-0.313949	0.259046	-0.140193	0.198251	0.230081	-0.24275
KEGG_PPAR_SIGNALING_PATHWAY	-0.191508	-0.269783	-0.27403	-0.201767	-0.202491	-0.297921	-0.190888	0.168726	-0.231039	0.336839	-0.211492	0.263273	0.285661	-0.224374	-0.2453	-0.190808	0.265594	0.362029	0.225087	-0.231815	-0.21835	0.218745	-0.20471	-0.239319	0.184104	0.179292	0.377256	0.223397	-0.285817	0.258535	0.268473	0.221704	0.249265	0.288154	-0.321113	-0.224121	-0.18662	0.261954	0.267255	-0.269631	0.298581	-0.261291	-0.217124	-0.245291	-0.207296	0.257607	-0.298388	-0.389005	0.260472
KEGG_PRIMARY_BILE_ACID_BIOSYNTHESIS	-0.281834	-0.271164	-0.444037	-0.56932	-0.369222	-0.232116	0.196859	0.240253	-0.38867	0.254414	-0.272964	0.493854	0.251453	0.34969	0.341789	-0.200508	0.279378	0.561794	0.404029	-0.318802	-0.268818	-0.45921	-0.259371	-0.305188	-0.312977	0.258488	0.518578	-0.364641	-0.481126	-0.297382	0.537866	0.377311	-0.586869	0.551031	-0.567714	-0.30623	-0.606881	0.381349	0.548038	-0.635196	-0.293931	-0.282804	-0.490323	-0.35243	0.231934	0.491982	-0.598792	-0.624906	-0.291957
KEGG_PRIMARY_IMMUNODEFICIENCY	-0.450684	0.393505	-0.563427	-0.552864	-0.452205	-0.57241	-0.682439	-0.385691	-0.593129	-0.205821	-0.400756	0.271001	0.217018	0.242326	-0.565328	-0.412003	-0.201059	0.393339	-0.450486	-0.650653	0.20904	0.37365	0.520904	-0.188472	0.520567	-0.491047	-0.283016	-0.559941	0.630589	-0.568862	0.279036	0.276209	-0.637559	-0.515236	-0.632731	-0.184352	-0.445979	0.406888	0.422376	0.287394	0.437939	-0.485706	-0.395923	-0.568448	-0.292152	-0.539869	-0.311473	0.58871	0.285877
KEGG_PRION_DISEASES	-0.265738	-0.266155	-0.28124	-0.472915	0.265896	-0.291884	-0.431083	-0.258507	-0.237211	0.303941	-0.179004	-0.269475	0.222593	-0.398337	-0.291936	-0.173006	-0.250013	0.287152	0.312392	0.271893	-0.253433	0.257975	0.396245	-0.295842	0.343974	-0.258145	0.356676	-0.212711	-0.228384	-0.289792	-0.216515	0.291953	-0.303704	0.348315	-0.233036	-0.19488	-0.321435	0.326245	0.369887	-0.249975	0.277435	-0.410616	-0.377142	-0.271402	-0.226066	0.170776	-0.263372	-0.245977	-0.266541
KEGG_PROGESTERONE_MEDIATED_OOCYTE_MATURATION	-0.322484	0.207072	0.28187	-0.227378	0.302608	0.255707	-0.33384	-0.287212	-0.269175	-0.229159	-0.221533	-0.419104	0.17555	-0.353503	-0.225858	0.3078	0.233323	0.168541	-0.242851	0.216698	0.265609	-0.238623	0.228799	0.310029	-0.215448	0.18987	-0.304197	0.375354	0.203944	-0.246812	-0.397836	-0.213194	0.238002	0.311515	-0.247182	0.17476	-0.24454	-0.217783	-0.232304	-0.233003	0.331379	-0.229762	-0.215176	0.208749	-0.256846	-0.269619	-0.250506	-0.263347	-0.23284
KEGG_PROPANOATE_METABOLISM	-0.279939	0.474216	-0.340371	-0.279224	0.234252	0.358345	0.241798	-0.404157	-0.218425	0.240174	-0.230929	-0.329057	0.221873	0.31644	-0.432907	0.441842	0.248654	0.289302	0.38257	-0.331495	0.227758	-0.40637	-0.375065	0.373479	-0.282859	0.342438	0.435612	0.561712	0.280199	0.316086	-0.259143	-0.53003	0.302235	0.23951	-0.436113	0.272667	-0.340746	-0.311763	0.189106	-0.212417	0.249733	-0.261377	-0.219655	-0.283552	0.299333	-0.231212	-0.382842	-0.225936	-0.259312
KEGG_PROSTATE_CANCER	-0.260733	-0.234928	-0.220492	-0.21608	0.283562	0.23831	-0.505913	0.258152	0.201334	0.254686	-0.23223	-0.315954	-0.296189	-0.441571	-0.295148	0.263015	0.231292	0.278199	0.258606	0.197178	0.202289	0.302063	0.321798	-0.318537	0.187777	-0.185907	-0.223985	0.286274	0.207168	-0.265877	-0.321424	-0.192217	-0.252613	-0.209212	-0.25625	0.240626	-0.275138	-0.247117	0.341972	-0.188773	0.378846	-0.206841	-0.281899	0.257332	-0.408628	-0.218301	0.212858	-0.373629	-0.376894
KEGG_PROTEASOME	-0.229503	0.361935	0.357753	-0.214527	-0.360716	0.251804	-0.241358	-0.374997	0.213203	-0.306979	0.410798	-0.28507	-0.241602	0.390232	0.193435	0.203968	0.425784	-0.230842	-0.469042	-0.45773	-0.27901	-0.362827	-0.311724	0.272261	0.236409	0.276218	-0.277002	-0.202949	0.326532	0.285097	0.188486	0.347342	0.452352	0.495603	0.28497	-0.255621	-0.260708	-0.226389	-0.469546	0.197103	0.222831	-0.338797	-0.207725	-0.420883	0.48372	-0.399375	-0.200808	0.462368	-0.61227
KEGG_PROTEIN_EXPORT	0.269384	-0.306344	-0.358731	-0.334682	-0.553113	0.254762	0.346756	-0.399449	-0.321415	-0.280787	-0.499466	0.321713	0.252763	-0.243903	0.194271	0.369358	-0.265569	0.315225	0.270246	0.203626	-0.425642	-0.468703	0.26464	0.237206	-0.243072	0.343752	0.395847	-0.363069	-0.314502	-0.209392	0.277845	-0.291771	-0.232975	0.273074	-0.297205	0.298551	-0.321331	0.239848	0.315835	0.279496	0.287166	-0.37915	0.359299	-0.355681	0.355223	-0.274661	0.278843	-0.228008	-0.295941
KEGG_PROXIMAL_TUBULE_BICARBONATE_RECLAMATION	-0.397388	-0.386796	-0.259834	0.244271	0.31944	-0.276587	0.396396	-0.472924	-0.445394	0.366704	-0.341769	0.370432	0.255438	-0.215822	0.261301	0.561004	0.263214	0.525203	0.246508	-0.188973	0.292287	0.220796	-0.194921	-0.162457	0.248743	0.193547	0.279061	0.319195	-0.483333	0.304871	-0.363465	0.230174	0.187772	-0.257407	-0.407509	0.198183	0.247366	0.249815	0.333949	-0.223563	0.28939	-0.306074	-0.430999	-0.180247	0.281703	-0.159464	-0.261798	-0.359254	0.350291
KEGG_PURINE_METABOLISM	-0.179411	0.199884	-0.216285	-0.288463	-0.252201	0.217897	-0.204134	-0.339834	-0.230719	0.22686	0.212226	0.215716	0.270181	0.264845	0.196828	-0.203207	0.209648	0.263043	-0.191049	-0.264076	-0.312583	-0.343878	-0.189928	0.193204	0.259327	-0.208022	0.283362	0.195117	-0.229355	0.206991	-0.218407	-0.265539	0.239902	0.239941	0.194648	-0.221104	-0.205829	0.216583	-0.259717	-0.241987	0.254192	0.187112	-0.286609	-0.240596	0.19446	-0.231317	-0.221708	-0.255077	0.236369
KEGG_PYRIMIDINE_METABOLISM	0.211804	0.236216	0.194089	-0.267378	-0.31872	0.25112	-0.293325	-0.400468	0.199778	0.213418	0.277059	-0.248086	0.280859	0.340482	0.218739	-0.307171	0.33172	0.256555	-0.368869	-0.295647	-0.351021	-0.429241	-0.329451	0.280048	0.230693	0.252022	0.218172	0.275414	0.174956	0.266507	-0.308418	-0.268195	0.290952	0.294967	0.242034	0.254174	0.199878	0.23876	-0.448674	-0.231665	-0.197834	-0.202647	0.158168	-0.210192	0.275246	-0.211416	-0.202211	-0.190537	0.208206
KEGG_PYRUVATE_METABOLISM	-0.236629	0.3963	-0.236931	-0.232895	0.312708	0.245126	0.229283	-0.466086	0.271877	0.288261	0.248913	-0.315534	0.329264	0.275797	-0.236099	0.257835	0.348582	0.222241	-0.164483	-0.323331	-0.445042	-0.315066	-0.306462	0.440608	0.236758	0.321936	0.221409	0.504511	0.23979	0.33022	-0.328366	0.252364	0.339271	0.411215	-0.301747	-0.323249	0.308951	-0.234565	-0.41258	-0.214747	-0.261571	-0.176052	-0.235046	-0.414305	0.227969	-0.178763	-0.32522	0.300029	-0.243688
KEGG_REGULATION_OF_ACTIN_CYTOSKELETON	-0.168709	-0.215702	-0.241177	-0.299917	0.243283	0.206209	-0.381694	0.282942	0.222621	0.26916	0.258967	-0.237962	-0.274568	-0.364335	-0.201102	0.232092	-0.238212	0.169147	0.322527	0.205887	0.200796	0.271287	0.42369	-0.305501	0.275487	-0.27546	-0.185892	-0.228911	0.149771	-0.226892	-0.205487	-0.246593	-0.278581	-0.203562	0.20605	-0.245179	-0.274941	0.259928	0.366774	0.20086	0.303818	-0.361974	-0.32798	-0.291439	-0.39571	-0.280093	-0.195617	-0.296053	-0.187253
KEGG_REGULATION_OF_AUTOPHAGY	-0.246081	0.363481	0.287829	-0.208087	-0.292011	-0.246393	0.34013	-0.334545	0.247952	-0.158951	-0.239843	0.206698	0.172229	0.291539	0.20272	-0.198692	0.190281	0.247137	0.267444	0.289243	0.153759	-0.312442	-0.324559	-0.20249	-0.318848	-0.169043	-0.167388	-0.23304	-0.143386	-0.23454	0.198445	0.291211	-0.18859	-0.266968	0.21246	-0.233366	0.252149	-0.293404	0.234039	-0.329696	-0.278503	-0.272442	0.266411	0.219049	0.285444	-0.238023	-0.199406	0.306661	-0.332298
KEGG_RENAL_CELL_CARCINOMA	-0.317073	-0.210713	0.245358	-0.284762	0.2444	0.242589	-0.39738	0.382771	-0.210668	0.340829	-0.227356	-0.326567	-0.242018	-0.454793	-0.266868	0.230128	0.252302	0.317726	0.275696	0.365651	0.230302	0.309853	0.405957	-0.360656	-0.177576	0.284041	0.192014	0.232837	-0.170348	-0.21385	-0.33098	-0.226243	-0.232154	0.237294	-0.1957	0.250677	-0.389463	-0.255894	0.372493	-0.287472	0.33789	-0.193002	-0.240814	0.255976	-0.441473	0.263775	-0.212034	-0.336857	-0.306967
KEGG_RENIN_ANGIOTENSIN_SYSTEM	-0.323367	-0.456582	-0.425779	-0.482142	0.237754	0.322404	-0.447753	-0.270086	-0.435907	0.328093	-0.27239	0.447638	0.463504	-0.39487	-0.403826	0.289944	-0.325926	-0.261752	0.400618	-0.356171	-0.267123	0.257936	0.391249	-0.357787	0.307179	-0.262036	0.425613	0.289971	-0.505678	-0.427142	0.285887	-0.297793	-0.49835	0.377884	0.376845	-0.304712	-0.44871	0.273272	0.560399	-0.659058	0.30921	-0.581229	-0.476568	-0.295282	-0.302426	0.286195	-0.595456	-0.378249	0.272599
KEGG_RETINOL_METABOLISM	-0.275488	-0.377785	0.323557	0.379437	-0.228479	-0.224318	-0.392943	-0.192134	-0.169197	0.247957	-0.303172	0.35991	0.257737	0.281835	-0.16568	0.142434	0.190158	0.303973	0.256801	-0.230522	0.300327	0.250109	-0.343664	-0.294969	-0.221462	0.399368	0.453294	0.233188	-0.419227	0.461144	0.278458	0.250785	0.351652	0.213477	-0.384018	0.353144	0.2704	-0.539637	-0.195735	-0.289069	0.188704	0.352513	0.322625	-0.200328	0.311224	0.177518	0.237157	-0.287372	-0.391985
KEGG_RIBOFLAVIN_METABOLISM	0.262744	-0.246603	-0.296013	-0.4561	-0.464499	-0.347775	0.303406	-0.307747	-0.251144	-0.351385	-0.189574	-0.249142	-0.249538	0.529124	-0.296901	-0.248948	0.332994	0.216255	0.396768	-0.308173	-0.449505	-0.278439	0.236713	0.272468	0.285199	-0.187926	-0.264631	-0.480968	-0.312113	0.251069	0.472358	-0.231145	0.266083	-0.178173	-0.409059	0.303897	-0.205813	0.421121	0.287175	0.227635	-0.178689	-0.386946	-0.336135	-0.397752	0.440524	-0.365191	-0.268559	-0.442468	-0.380449
KEGG_RIBOSOME	0.179944	0.518749	-0.165966	0.182435	0.299083	0.308333	-0.206742	-0.786686	-0.447663	-0.731081	-0.237141	0.467002	0.215083	0.412126	0.327593	0.562982	-0.194156	-0.190331	0.420095	0.63082	-0.685544	-0.669112	-0.547295	0.207186	0.614428	0.481988	0.614636	0.4322	0.607147	0.226426	-0.361994	0.307737	0.686325	-0.450381	-0.438789	0.283082	0.584009	0.373798	0.269831	0.345355	-0.633988	0.191442	-0.34739	0.395219	0.389876	0.168131	0.462785	0.276885	-0.375697
KEGG_RIG_I_LIKE_RECEPTOR_SIGNALING_PATHWAY	-0.251663	0.243867	0.214775	-0.277303	-0.303909	0.207086	-0.402732	-0.192325	0.260439	-0.3862	-0.201189	0.209504	-0.23069	-0.199862	0.173603	-0.285973	-0.219369	-0.237233	-0.298119	-0.299595	0.277931	0.251507	-0.201057	-0.316216	0.208288	-0.260917	-0.176247	-0.253307	-0.15098	0.156508	-0.190343	0.262989	-0.352061	-0.289511	0.22698	0.295674	-0.229227	-0.201879	0.204341	-0.193337	0.310893	-0.237495	-0.200729	-0.333336	-0.333972	-0.190707	-0.239224	-0.21592	-0.247647
KEGG_RNA_DEGRADATION	-0.195374	0.299132	-0.205843	-0.258652	-0.271756	0.32519	-0.216186	-0.472725	0.221696	-0.36694	-0.289015	-0.343182	0.242053	0.247109	0.20666	0.232461	0.273682	-0.201829	-0.223394	0.298399	-0.410509	-0.474232	-0.351673	-0.2193	-0.205869	0.356687	-0.330343	0.380424	0.342772	0.360785	-0.417668	0.308965	0.307672	-0.262517	0.283827	0.228302	-0.230552	-0.235482	-0.351471	-0.233529	-0.184983	0.188738	0.37311	0.359294	0.2245	0.269313	0.206783	-0.250756	-0.28583
KEGG_RNA_POLYMERASE	0.348484	0.296092	-0.227857	0.221846	-0.364603	0.186539	-0.197499	-0.423808	-0.193097	0.250422	0.25581	-0.368074	0.336139	0.428695	0.271658	-0.27986	0.415456	0.277357	-0.360083	-0.209083	-0.621044	-0.489888	-0.482709	0.300348	0.300218	0.33389	-0.24737	-0.248455	0.292604	0.463761	-0.392943	-0.295742	0.40944	0.332751	0.254237	0.312272	0.272621	-0.26374	-0.525254	0.261626	-0.322276	0.265779	0.325685	0.336403	0.446391	0.22089	-0.183935	-0.261388	-0.249933
KEGG_SELENOAMINO_ACID_METABOLISM	-0.36683	0.438335	-0.398299	-0.226227	-0.386598	0.426231	0.229939	-0.433888	-0.433544	0.343013	-0.297256	0.375751	0.284078	0.374068	-0.469596	-0.248791	0.300604	-0.172203	0.24701	-0.430169	-0.44705	-0.507104	-0.313529	0.354904	0.176378	-0.211515	0.249198	0.253382	0.20025	0.257458	-0.397627	-0.289482	-0.319641	0.291285	-0.368122	0.279923	0.316253	-0.272236	-0.274948	-0.23131	-0.284131	0.233074	-0.183592	-0.324846	0.29347	0.231954	-0.422776	0.386601	0.354967
KEGG_SMALL_CELL_LUNG_CANCER	-0.271131	-0.270499	-0.208517	-0.260939	0.29251	0.388219	-0.507823	0.318648	-0.277237	-0.19276	-0.208619	-0.31338	-0.215596	-0.414567	-0.278958	0.17107	-0.282678	-0.224026	-0.212821	0.208692	0.30021	0.290869	0.391959	-0.242924	0.250019	0.220158	-0.304635	0.22475	-0.200552	-0.295954	-0.353609	-0.195271	-0.283812	-0.193017	0.225568	-0.259929	-0.328257	-0.218248	0.377368	-0.164876	0.289523	-0.225045	-0.350421	0.228398	-0.405756	-0.202021	-0.218739	-0.289798	-0.391813
KEGG_SNARE_INTERACTIONS_IN_VESICULAR_TRANSPORT	0.203259	-0.205885	-0.321259	-0.283636	-0.342366	-0.271732	0.389405	-0.221061	-0.264984	-0.258563	-0.233649	0.241054	-0.262532	0.344099	-0.239447	-0.261984	-0.423408	-0.193661	0.331462	0.255318	0.290704	-0.487639	-0.355838	-0.250013	-0.29378	-0.287731	0.313692	-0.48691	-0.363534	-0.371809	0.346204	-0.258575	-0.1898	-0.393129	-0.326845	0.293286	-0.234647	0.260325	0.247084	-0.302053	-0.208267	-0.40627	-0.27328	-0.308412	0.19571	0.25912	-0.360277	0.328596	0.456477
KEGG_SPHINGOLIPID_METABOLISM	0.192206	-0.226194	-0.335056	0.172649	0.233929	-0.324236	0.39682	0.224451	-0.340658	0.365719	0.332151	0.287305	-0.420738	0.232775	0.206192	0.372671	0.247996	0.276842	0.2254	-0.279794	-0.250123	0.310919	0.324811	-0.281699	0.317419	-0.431941	0.290653	-0.324745	-0.462364	-0.232822	0.308526	-0.258876	-0.229702	0.319772	-0.28909	0.24702	-0.357599	0.271975	0.320868	-0.38134	-0.269635	-0.243309	-0.373897	-0.334835	0.234954	0.201738	0.23057	-0.284975	0.280632
KEGG_SPLICEOSOME	0.357336	0.399792	0.216129	0.274785	-0.338879	0.283679	-0.335714	-0.379548	0.206353	-0.396905	-0.214026	-0.609284	0.479166	-0.365013	-0.258504	0.284956	0.315432	-0.306743	-0.336568	-0.243391	-0.195267	-0.388911	-0.289856	0.19838	-0.222404	0.256149	-0.506431	0.463822	0.523602	0.387412	-0.441702	0.370508	-0.194285	0.331086	-0.23562	-0.221537	0.284673	-0.281825	-0.596274	0.375913	-0.220424	0.249237	0.527196	0.544605	0.201043	0.234321	0.328929	0.228687	-0.527472
KEGG_STARCH_AND_SUCROSE_METABOLISM	-0.224937	0.164365	-0.192946	-0.273751	-0.215604	0.281088	-0.440301	-0.200695	0.255553	0.400205	-0.216393	0.243793	0.162831	0.264461	0.30566	0.164564	-0.317701	-0.214948	0.341489	0.319147	0.214753	0.330392	-0.186026	0.178855	-0.201979	0.23482	0.41366	0.271289	-0.37257	0.149003	-0.206166	0.184713	0.273329	0.299541	0.319518	-0.336655	-0.31915	-0.254241	0.335078	-0.350827	-0.300556	-0.194536	0.225828	-0.249351	-0.318275	0.277618	-0.179089	0.183489	-0.21805
KEGG_STEROID_BIOSYNTHESIS	0.322064	-0.317068	-0.365371	-0.381105	-0.522278	-0.487469	-0.529706	0.275691	0.372883	0.466248	-0.30327	-0.504793	0.521534	0.430858	0.210913	-0.375078	0.399922	0.324662	-0.538897	-0.370839	-0.396433	-0.259072	0.377001	0.308701	-0.434111	0.462361	0.648507	0.485378	-0.684431	-0.353026	0.285001	-0.337536	0.427845	0.294942	-0.474225	0.229551	0.404532	-0.498017	-0.55988	0.415345	0.279884	0.410404	0.51494	-0.252862	0.362677	-0.352785	0.385198	0.274745	0.436952
KEGG_STEROID_HORMONE_BIOSYNTHESIS	-0.14395	-0.19089	0.223211	0.229341	-0.223069	0.182323	-0.450652	-0.240165	-0.240299	0.234127	-0.290375	0.391168	-0.235407	0.359752	0.319001	-0.185493	-0.25657	0.247702	0.240238	0.142399	0.264642	-0.236861	-0.24807	-0.18829	-0.273067	0.375723	0.471263	0.178165	-0.363566	0.299499	0.286935	0.275411	0.304947	0.281157	-0.272211	-0.190696	0.1595	-0.453189	0.236564	-0.328888	-0.353051	0.24561	0.22145	-0.265001	0.199978	0.262981	0.201513	-0.371438	-0.284402
KEGG_SULFUR_METABOLISM	-0.305894	0.332552	-0.391103	-0.355534	-0.485912	-0.336535	0.243361	-0.267871	-0.384476	0.368325	0.500861	0.338552	0.356168	0.277309	-0.31959	-0.331327	-0.433467	0.328821	-0.397394	-0.53813	0.384751	-0.525157	-0.354029	-0.314573	-0.454866	-0.340578	0.345335	-0.307335	-0.409045	-0.582006	0.544418	-0.313166	-0.487093	-0.392506	-0.290807	0.292813	-0.435046	0.273128	0.432421	-0.461844	-0.360979	-0.269658	-0.476004	-0.419406	0.573744	-0.295875	-0.649787	-0.364636	0.486612
KEGG_SYSTEMIC_LUPUS_ERYTHEMATOSUS	-0.230272	-0.262376	-0.314629	-0.352157	-0.21589	-0.216495	-0.447067	0.345214	-0.234804	0.313413	-0.178449	-0.334982	0.39603	-0.170139	-0.320076	-0.279205	-0.30257	0.399251	-0.33529	-0.299653	0.249178	0.223379	-0.274938	-0.270719	0.290491	-0.305408	0.263531	-0.262515	-0.222778	-0.435109	0.405625	-0.381696	-0.222252	-0.177675	0.356968	0.488309	-0.362008	0.220004	-0.213787	-0.280321	-0.151198	0.282867	-0.264089	0.307009	0.377618	-0.202704	-0.296357	-0.245929	-0.19184
KEGG_TASTE_TRANSDUCTION	-0.212487	0.392256	-0.248584	0.285625	-0.18655	0.356399	0.297301	0.190288	0.25106	-0.274362	-0.186999	-0.340576	0.271495	-0.293429	-0.325458	0.220945	-0.12781	-0.202468	-0.228413	0.326906	0.208813	0.185956	0.182971	0.22322	0.242451	-0.328009	-0.32652	-0.199499	0.330037	-0.223843	0.214024	0.177643	-0.213973	-0.191475	0.302708	-0.280004	0.204174	-0.202249	-0.290741	-0.259654	-0.225225	-0.205794	0.250645	0.251812	0.23411	0.240715	-0.206339	-0.226169	0.199576
KEGG_TAURINE_AND_HYPOTAURINE_METABOLISM	0.348591	0.350842	-0.289534	-0.599154	-0.395258	-0.298991	-0.37863	0.315702	-0.439229	0.414871	0.237215	0.207462	-0.276634	-0.290699	-0.398763	0.249475	-0.555341	-0.281522	0.309344	-0.506168	0.337086	-0.312105	0.384369	0.557089	0.297547	-0.505433	0.450168	0.306387	-0.255554	-0.395296	0.359823	0.367163	-0.355731	0.402478	-0.549657	-0.483052	0.376459	-0.39957	0.451387	-0.359904	0.419518	-0.403479	-0.610755	-0.258076	0.321718	-0.255358	-0.199216	-0.234042	-0.379755
KEGG_TERPENOID_BACKBONE_BIOSYNTHESIS	0.363129	0.319105	-0.296426	-0.285674	-0.455393	-0.379031	0.223524	0.337651	0.440261	0.409868	-0.259679	-0.355673	0.571435	0.50355	0.408456	-0.303572	0.455612	-0.215314	-0.460854	-0.46666	-0.474082	-0.508814	-0.222618	0.247245	-0.529371	0.705652	0.569772	0.464222	0.166609	-0.197995	0.247162	-0.224809	0.428803	0.373829	-0.284016	0.489872	0.401724	-0.327438	-0.440217	0.565989	0.269409	0.395213	0.4984	0.311712	0.448161	0.394742	-0.435269	-0.518678	-0.241862
KEGG_TGF_BETA_SIGNALING_PATHWAY	-0.287631	0.192021	-0.318322	-0.228743	0.404232	0.206838	-0.309986	0.292275	-0.230032	0.249525	-0.289106	0.212674	-0.315279	-0.369376	-0.179443	0.31455	-0.300564	0.367671	0.435646	0.219914	0.231097	0.324598	0.317955	-0.384066	0.372941	-0.296019	0.229418	0.281131	-0.218829	-0.165523	-0.256405	-0.214266	-0.332423	-0.33884	-0.273584	0.224689	-0.222086	-0.182471	0.477592	-0.208704	0.317294	-0.278007	-0.338926	-0.215524	-0.272249	-0.20362	0.223745	-0.322595	-0.35208
KEGG_THYROID_CANCER	-0.352494	0.307131	0.261894	-0.262104	0.318643	0.404212	-0.490689	-0.242398	-0.321592	-0.291481	0.279163	-0.379485	-0.293757	-0.373332	0.266121	0.424435	-0.365617	0.227239	-0.23228	0.398654	-0.233569	0.290651	0.221161	-0.325757	-0.237848	-0.212439	-0.252433	0.349382	-0.253175	-0.264775	-0.41919	0.19169	0.302194	0.344119	-0.322864	0.331843	0.214383	0.20313	0.422931	-0.196425	0.425902	-0.226107	-0.305269	0.344201	-0.376445	0.260741	0.254261	-0.436849	-0.249112
KEGG_TIGHT_JUNCTION	0.218773	-0.231129	-0.231627	-0.21622	-0.180825	-0.177596	-0.275445	0.224847	-0.182039	0.245959	0.306032	-0.278565	-0.27402	-0.296341	-0.197469	0.291457	-0.274696	0.235186	0.278762	0.244238	-0.23057	0.206246	0.200408	-0.222268	-0.198892	-0.267412	0.235024	0.238881	-0.211118	0.202447	0.22025	0.19734	-0.227926	-0.166083	-0.33352	0.212147	-0.195669	0.228706	0.307933	-0.220728	0.237584	-0.3061	-0.275287	-0.250955	-0.263275	-0.242069	0.233038	-0.304419	-0.229215
KEGG_TOLL_LIKE_RECEPTOR_SIGNALING_PATHWAY	-0.311738	0.138183	-0.336027	-0.445031	-0.219348	-0.258784	-0.433745	-0.255633	-0.234386	-0.242622	-0.2432	0.233322	-0.33129	-0.189341	-0.231351	-0.263948	-0.17174	0.202899	0.162251	-0.254451	0.246837	0.217275	0.297061	-0.247601	0.351848	-0.221373	0.169933	-0.317026	-0.172775	-0.309572	0.177759	0.257187	-0.428541	-0.227727	-0.229422	0.185659	-0.32789	0.295425	0.311797	-0.200553	0.313177	-0.338195	-0.327702	-0.405061	-0.436252	-0.254779	-0.329141	-0.200956	-0.175307
KEGG_TRYPTOPHAN_METABOLISM	-0.396882	0.264725	-0.297985	-0.383321	-0.288057	-0.304931	-0.246317	-0.414017	-0.310874	0.253141	-0.21838	0.325255	0.332628	0.279057	-0.359607	-0.194563	0.224931	0.26134	0.227215	-0.351668	-0.217294	-0.40466	-0.248314	0.235408	0.203568	0.267819	0.420128	0.241692	0.33592	-0.310585	0.236869	-0.257841	-0.236712	0.246221	-0.304766	-0.28749	-0.439308	0.281295	0.200984	-0.223971	0.321384	-0.349864	-0.340045	-0.327563	0.421291	-0.262011	-0.464132	-0.197731	-0.206911
KEGG_TYPE_II_DIABETES_MELLITUS	0.194299	-0.241429	-0.235701	-0.263444	-0.209721	0.195161	-0.265484	0.219463	-0.244417	0.267734	0.269654	-0.239567	-0.314698	-0.379014	-0.310327	-0.177376	0.211158	0.297061	0.194313	-0.208336	0.293621	0.273641	0.222197	0.221105	0.217872	0.164832	-0.170614	0.379014	0.241497	-0.312177	-0.326237	0.280711	-0.318256	-0.194143	-0.271418	-0.270954	-0.301506	0.251756	0.24631	-0.224496	0.346172	-0.241621	-0.469924	-0.396859	-0.327563	-0.244991	-0.226774	-0.190446	-0.260303
KEGG_TYPE_I_DIABETES_MELLITUS	-0.531035	0.398044	-0.635139	-0.835184	-0.322435	-0.495582	-0.505858	-0.435072	-0.44366	-0.153794	-0.285958	0.252351	-0.380012	0.20699	-0.559937	0.193207	-0.229625	0.311104	0.410054	-0.623525	-0.195668	-0.294615	0.369723	-0.322221	0.60115	-0.486586	0.223229	-0.547943	0.302865	-0.689166	0.403751	0.508526	-0.660054	-0.316804	-0.388882	-0.269856	-0.510373	0.616137	0.558823	0.153495	0.591388	-0.753667	-0.54383	-0.710869	-0.274336	-0.405556	-0.62972	0.397018	0.428026
KEGG_TYROSINE_METABOLISM	-0.311524	-0.227155	0.259115	0.27878	0.19282	-0.204085	-0.254265	-0.368975	-0.256361	0.203555	-0.223259	0.327815	0.215905	0.40311	-0.20306	-0.215533	-0.280563	-0.161578	-0.210977	-0.231094	-0.274093	-0.285938	-0.360867	0.220295	-0.265002	0.24031	0.493715	0.318194	-0.45888	0.360305	0.230507	0.268564	0.352065	0.22231	0.242727	0.373656	-0.255296	-0.279264	-0.314139	-0.301628	-0.243014	-0.20601	0.219879	-0.305884	0.279961	-0.38198	-0.371654	-0.183138	0.254501
KEGG_T_CELL_RECEPTOR_SIGNALING_PATHWAY	-0.331152	-0.193522	-0.296858	-0.420203	-0.228449	-0.316102	-0.469452	-0.19527	-0.3167	-0.23207	-0.28601	-0.257302	-0.224645	-0.325947	-0.385891	-0.214232	-0.196536	0.295311	-0.246027	-0.260068	0.279096	0.265461	0.403373	-0.293655	0.344944	-0.287258	-0.219835	-0.346821	0.345451	-0.410113	-0.227926	0.179108	-0.45735	-0.289271	-0.267701	0.232245	-0.379564	0.329277	0.442728	0.237942	0.295934	-0.376363	-0.236753	-0.361655	-0.391802	-0.356858	-0.172535	0.24045	-0.24459
KEGG_UBIQUITIN_MEDIATED_PROTEOLYSIS	-0.277675	0.268448	0.224138	-0.259125	-0.236612	0.189458	-0.183576	-0.174512	0.237739	-0.250764	-0.286148	-0.233299	-0.310962	-0.264421	-0.190907	0.198383	0.237383	-0.301402	0.181651	0.268689	-0.305385	-0.232551	-0.298907	-0.246664	-0.189109	0.260313	-0.367217	0.266287	0.278669	0.262997	-0.397444	0.202123	-0.220824	0.221621	0.27075	0.298107	-0.238783	-0.25557	-0.187527	-0.207693	0.268975	-0.213029	0.258837	0.32773	-0.301476	0.217627	0.22887	0.225543	-0.307768
KEGG_VALINE_LEUCINE_AND_ISOLEUCINE_BIOSYNTHESIS	0.608434	0.392903	0.604057	-0.393032	0.405622	0.440438	-0.483852	-0.503367	-0.425483	-0.469776	-0.19866	-0.392389	0.747277	-0.310658	-0.292437	0.343253	0.518535	-0.532659	-0.26163	-0.31652	-0.596152	-0.563691	0.380553	0.567389	0.334506	0.48458	-0.353055	0.546882	0.368966	0.430226	-0.488552	0.49902	0.307143	0.442318	-0.284807	-0.567832	0.353193	0.570701	-0.540896	0.299145	0.542015	0.325546	-0.379315	-0.245609	-0.423126	0.256617	0.231951	-0.308299	-0.323415
KEGG_VALINE_LEUCINE_AND_ISOLEUCINE_DEGRADATION	-0.370082	0.382474	-0.261655	-0.223211	-0.218773	-0.228914	0.389734	-0.430182	-0.26513	0.333922	-0.23286	0.290717	0.414778	0.433999	-0.312265	0.372485	0.387437	0.387925	0.275771	-0.368543	-0.321614	-0.497438	-0.443415	0.291446	-0.309201	0.317114	0.480291	0.390051	0.328646	0.207745	-0.292693	-0.386908	0.247713	0.185368	-0.528702	0.31692	-0.370892	-0.290171	0.250181	-0.347031	0.194954	0.24807	0.298401	0.293315	0.352486	0.203895	-0.491971	-0.281271	-0.244662
KEGG_VASCULAR_SMOOTH_MUSCLE_CONTRACTION	-0.264513	-0.24859	-0.363099	-0.278183	0.291216	-0.264713	-0.202426	0.236175	-0.379578	0.239404	0.161359	-0.265224	0.203922	-0.343977	-0.325034	0.207142	-0.213749	0.327542	0.28706	0.216194	0.259202	0.357535	0.342561	-0.282003	0.2681	-0.292718	0.242266	-0.26898	0.236652	-0.335824	0.219241	-0.162755	-0.234777	0.179531	-0.209566	-0.292855	-0.271817	0.344838	0.397444	-0.215582	0.313166	-0.344282	-0.337263	-0.271926	-0.252894	-0.249771	-0.269006	-0.365836	0.246385
KEGG_VASOPRESSIN_REGULATED_WATER_REABSORPTION	0.234318	0.183246	-0.39759	0.197881	0.322462	-0.269088	0.285441	0.23439	-0.311105	-0.179895	-0.292929	-0.381992	-0.152504	-0.336256	-0.196435	0.383732	-0.201007	0.241026	0.372324	-0.268338	0.326487	0.311218	0.236366	-0.314103	-0.250505	-0.393267	-0.240307	0.216664	-0.277531	-0.225269	0.221874	-0.181289	-0.221133	0.335252	0.201177	0.240607	-0.278802	-0.18983	0.347141	-0.185985	0.339353	-0.246453	0.285192	0.257019	-0.216269	-0.195414	-0.199414	-0.277104	-0.264025
KEGG_VEGF_SIGNALING_PATHWAY	0.165885	-0.294345	-0.278896	-0.280355	-0.225224	0.195446	-0.369652	0.304404	-0.329002	0.336292	-0.243831	-0.258979	0.211192	-0.408911	-0.2878	-0.31536	0.210647	0.265541	0.196737	0.251697	0.208003	0.26432	0.335183	-0.277576	0.290058	0.20684	0.305712	-0.261528	0.23895	-0.279889	-0.233193	-0.299409	-0.247481	-0.192902	-0.270858	0.268614	-0.330448	0.286709	0.368027	-0.257217	0.253732	-0.302359	-0.289705	-0.255084	-0.315777	0.257133	-0.315511	-0.366811	0.31154
KEGG_VIBRIO_CHOLERAE_INFECTION	-0.252341	-0.277327	-0.233842	-0.268863	-0.354215	-0.279501	0.294158	-0.248142	-0.224515	0.430589	0.310036	-0.221912	-0.241741	-0.232978	0.204093	0.230873	0.18764	0.236201	0.205506	-0.317002	-0.247508	-0.276446	-0.242516	0.206454	-0.329345	-0.293734	0.230021	-0.454831	-0.304987	-0.216858	0.253455	-0.301433	-0.227837	0.310638	0.208726	0.269869	-0.328745	0.387656	0.247071	-0.349911	0.232413	-0.373177	-0.233768	-0.315988	0.213919	0.301357	-0.234735	-0.285306	-0.162078
KEGG_VIRAL_MYOCARDITIS	-0.244418	0.182647	-0.503485	-0.525725	-0.224393	-0.413197	-0.453366	-0.197056	-0.270906	0.242751	-0.208147	-0.234776	-0.217264	-0.294479	-0.364056	0.201433	-0.199751	0.328305	0.487588	-0.395011	-0.210959	-0.180495	0.408938	-0.315166	0.352258	-0.464727	0.213302	-0.391741	0.160691	-0.377494	0.33973	0.341096	-0.446708	-0.22639	-0.361252	-0.198709	-0.430278	0.408009	0.465777	-0.149902	0.432604	-0.584308	-0.533462	-0.426152	-0.315821	-0.333582	-0.244021	-0.174058	0.249867
KEGG_WNT_SIGNALING_PATHWAY	0.177611	-0.326079	0.178535	-0.198275	0.239592	-0.218694	-0.304512	0.344217	0.194004	-0.219628	0.217022	-0.206207	-0.291373	-0.331744	0.282922	0.312845	-0.2667	0.339052	0.261269	0.234522	0.235563	0.287637	0.344024	-0.255835	0.246229	-0.191885	-0.212196	0.258037	-0.234186	-0.185432	-0.330314	-0.275886	-0.15735	-0.207645	0.271957	0.22406	-0.247104	-0.281121	0.353251	-0.213734	0.362124	-0.24954	-0.247495	0.205252	-0.349284	-0.252623	0.226159	-0.343784	-0.290064
[truncated: 449 more columns]

## Sheet: Table S2
Supplementary Table 2. Drug sensitivity analysis results of TCGA-LUSC.
	Camptothecin_1003	Vinblastine_1004	Cisplatin_1005	Cytarabine_1006	Docetaxel_1007	Gefitinib_1010	Navitoclax_1011	Vorinostat_1012	Nilotinib_1013	Olaparib_1017	Axitinib_1021	AZD7762_1022	SB216763_1025	KU-55933_1030	Afatinib_1032	Staurosporine_1034	PLX-4720_1036	NU7441_1038	Doramapimod_1042	Wee1 Inhibitor_1046	Nutlin-3a (-)_1047	Mirin_1048	PD173074_1049	ZM447439_1050	Alisertib_1051	RO-3306_1052	MK-2206_1053	Palbociclib_1054	Dactolisib_1057	Pictilisib_1058	AZD8055_1059	PD0325901_1060	Obatoclax Mesylate_1068	5-Fluorouracil_1073	Dasatinib_1079	Paclitaxel_1080	Crizotinib_1083	Rapamycin_1084	Sorafenib_1085	BI-2536_1086	Irinotecan_1088	Oxaliplatin_1089	BMS-536924_1091	GSK1904529A_1093	Tozasertib_1096	PF-4708671_1129	PRIMA-1MET_1131	Erlotinib_1168	Niraparib_1177
TCGA-56-8305	0.0659146	0.0118379	21.5082	6.21728	0.00607077	18.2852	24.4909	4.07569	68.9043	65.9256	22.6341	0.964168	186.297	76.5086	3.68952	0.039097	101.952	12.9686	102.279	5.92934	108.833	86.6523	77.2796	20.2766	4.705	15.803	40.655	25.1134	0.156897	4.53516	0.853856	0.963081	3.16382	61.1488	6.01434	0.0352178	27.3098	0.136441	20.2823	0.907952	10.5502	34.3369	8.19723	80.4024	18.1027	52.5797	88.3733	11.8362	41.0448
TCGA-21-1083	0.0255629	0.0102568	14.4686	1.48487	0.00690788	34.8489	4.85927	1.96184	15.4283	55.8717	30.9321	0.714931	225.891	129.646	9.30449	0.0376093	128.676	17.5322	95.8205	2.98212	35.5204	111.675	46.7615	21.0635	5.60405	23.6692	27.9179	16.941	0.24426	5.25075	0.919976	1.19636	3.57341	37.8877	5.07601	0.017881	23.3497	0.100094	8.23589	1.48281	3.85358	30.5527	7.51596	88.8163	22.4549	66.9728	86.8265	20.4584	48.9711
TCGA-58-A46N	0.343674	0.0183424	23.2908	7.76955	0.00971619	6.51286	8.39034	4.65264	58.8298	104.526	22.1898	1.06161	283.789	104.021	2.08901	0.0971308	86.9181	15.7344	116.764	5.17095	120.182	130.701	103.379	19.7239	7.53654	14.7447	22.6534	41.1734	0.22844	2.79287	0.989435	1.26757	5.97953	141.409	7.91528	0.0382649	21.9957	0.0721674	9.64322	0.381387	46.0989	36.3134	11.2644	112.181	12.8806	47.0516	169.168	4.3596	104.406
TCGA-56-A4BX	0.243361	0.0198497	41.0339	3.72164	0.0100872	10.3685	4.7954	4.56986	33.1533	150.662	28.3674	0.928297	350.292	164.124	1.64051	0.0975188	142.991	17.4936	105.157	6.04615	166.686	153.328	63.9351	21.96	13.9212	22.0393	13.1204	25.4996	0.283673	2.46754	1.17574	1.55966	6.51197	102.345	9.09275	0.0264201	21.8458	0.0944551	12.5743	0.105912	27.8067	30.6009	8.19283	82.2298	18.2	77.0139	204.801	7.91923	93.7032
TCGA-34-7107	0.0834843	0.0163976	16.2104	3.98422	0.00610506	16.9125	7.30868	2.80852	40.0609	67.4723	23.3782	0.539017	148.337	74.7402	5.22694	0.0404393	54.2203	11.4841	94.1578	3.88687	69.901	107.495	50.6524	19.3383	4.72832	17.2078	9.81743	19.9533	0.110653	2.42217	0.930663	1.03598	4.88847	95.7616	3.1123	0.0264314	16.7648	0.115005	14.3756	0.614474	11.3822	26.2395	4.59872	99.7239	13.8053	64.7429	101.311	13.1995	88.6639
TCGA-56-7222	0.186188	0.0292181	40.6368	12.2938	0.0100709	27.6298	13.1755	4.34295	48.9717	147.768	29.4844	1.63113	350.739	74.5828	5.58697	0.0624927	88.2906	12.3356	120.932	13.0844	267.251	199.222	64.9102	19.8538	10.4206	13.6983	46.7359	44.9849	0.689275	10.1522	1.06299	1.88145	3.64574	250.648	4.52747	0.072622	20.7351	0.272023	28.1507	0.289895	26.4065	70.319	11.4587	85.0363	17.361	79.2337	259.656	16.6434	142.427
TCGA-37-4129	0.179782	0.0801976	201.517	21.9419	0.0730389	149.093	4.64193	1.89136	38.0817	110.809	12.0411	7.9925	324.801	154.692	59.1306	0.249247	405.915	10.5897	54.5263	10.5432	157.205	247.164	155.453	26.291	23.397	4.28554	51.9362	42.805	0.234348	14.6814	0.653695	3.60079	6.51189	975.704	119.26	0.699482	117.493	0.18272	13.1099	0.353034	21.0856	55.7153	18.4613	91.8786	8.02303	56.2519	31.9074	71.9865	97.8403
TCGA-77-8145	0.120052	0.0492066	21.8693	7.00127	0.0106348	31.444	7.79688	5.02095	61.8812	47.3829	26.4893	1.36812	246.595	68.9283	5.70651	0.0170611	77.0045	10.5404	80.3761	14.9224	109.204	111.737	43.5309	19.3331	12.7253	23.7916	11.6805	50.0129	0.170577	2.57685	0.907132	2.21771	3.78977	192.406	1.82359	0.0745486	42.0288	0.0858975	23.8499	1.39002	16.3547	75.9122	7.92447	94.7403	23.2737	51.5125	78.6103	20.6687	50.2765
TCGA-33-AASD	0.120909	0.0272549	28.216	5.60449	0.0102405	19.4744	26.0278	9.62772	53.8074	119.114	27.4844	1.40127	334.988	114.368	8.35828	0.0436784	112.884	16.8454	170.505	11.621	225.566	278.239	143.945	19.7535	22.2677	20.9782	106.296	79.0846	0.325845	7.21345	1.19086	1.30292	5.68088	151.077	3.25065	0.0446661	64.5592	0.233448	23.4555	0.893147	15.1151	57.5922	8.15811	73.6627	26.2475	85.3574	598.508	9.96149	81.9748
TCGA-22-5478	0.187811	0.099764	70.5501	30.3994	0.0362952	31.6193	5.0321	6.2394	82.8065	138.683	20.1033	1.85032	318.588	68.4671	8.53698	0.0816387	122.141	12.7559	76.8824	21.7557	273.601	193.89	46.9851	19.4608	22.3085	15.8517	16.5055	105.779	0.355563	6.35166	0.754003	6.34154	5.10523	652.649	17.0214	0.481662	62.375	0.103404	19.6468	2.74525	34.9268	172.349	9.04058	69.0628	15.644	50.207	131.422	19.1509	185.864
TCGA-92-8063	0.138901	0.0521604	57.2921	12.8462	0.0121759	28.5891	15.3299	7.39491	58.0929	136.237	30.4135	1.452	322.353	97.3191	9.03759	0.0759612	117.107	15.5609	151.565	19.6011	318.594	239.946	204.672	20.9549	23.7644	17.928	31.8434	109.856	0.269601	5.45477	0.894455	1.23483	9.00971	300.928	7.26879	0.0666823	62.4882	0.157416	21.8041	1.91873	30.3424	117.685	8.27502	97.9	33.4763	61.2287	305.757	14.4795	243.26
TCGA-39-5028	0.101406	0.0276087	71.9077	8.14367	0.00845276	23.0383	8.02883	4.18234	23.6472	104.166	18.4177	1.03818	83.1789	39.4437	4.14185	0.0251287	46.4295	9.05053	75.7359	8.37048	83.3908	62.0455	56.9268	19.8243	2.55547	10.3089	14.4828	41.0953	0.164262	3.15457	0.66625	0.630622	1.48042	84.3015	0.806258	0.067624	24.9406	0.10156	14.4008	1.78016	17.24	56.8838	6.53331	54.7168	19.3215	42.2105	63.5861	10.685	68.4588
TCGA-58-A46J	0.0405425	0.0112292	8.33661	4.4359	0.00984516	30.0852	6.43411	3.10435	22.948	60.5976	17.1458	1.28363	199.532	84.8934	8.45932	0.0824599	77.8866	14.44	89.1889	6.51984	115.337	86.414	41.2842	19.3222	8.1578	16.0408	21.0053	18.5501	0.131821	4.70801	0.748557	1.29592	3.71213	33.4086	14.1425	0.0439378	18.5402	0.0612501	9.55969	0.918836	4.57346	23.0298	14.8141	63.7679	15.9706	36.1313	65.3204	17.4617	54.9894
TCGA-37-4133	0.198497	0.0369436	41.7958	9.67427	0.0128984	18.832	13.2016	4.40461	20.1283	134.326	15.77	1.58719	85.6832	52.0596	6.34174	0.134345	142.775	10.4502	84.0701	9.91032	295.997	199.601	83.2829	20.2814	16.1917	7.51166	21.1381	40.1208	0.110587	3.49964	0.613168	3.40231	4.89973	88.5449	13.547	0.0654052	33.269	0.0323872	10.9015	0.729707	24.0766	46.9221	27.8578	55.6933	12.8007	40.2209	146.996	5.95676	98.4288
TCGA-22-5482	0.187	0.0221596	55.1982	7.42568	0.00696701	13.6746	7.20875	5.91759	62.4929	98.7354	17.5042	1.123	145.073	49.6351	3.77132	0.0401538	132.668	9.5004	107.32	11.2727	245.087	144.92	101.414	18.615	7.04756	10.6634	20.1944	43.3068	0.177432	3.48987	0.821832	1.16502	4.52806	164.054	3.54365	0.0418985	31.2336	0.158436	21.7221	0.429101	30.304	106.656	5.69269	99.1338	13.6222	50.8024	331.092	7.64269	112.131
TCGA-77-7142	0.291966	0.111792	50.9215	18.4823	0.0261327	39.1194	11.1881	8.55005	97.3638	162.213	22.0135	2.58602	150.901	76.4861	7.44345	0.100849	169.791	12.2057	83.5788	9.83615	267.909	269.17	107.179	19.7403	10.9348	11.8753	33.6343	132.927	0.759807	10.309	0.955282	3.91614	5.5144	587.826	11.8882	0.114991	35.0015	0.386697	22.9664	0.410676	52.9106	113.181	14.6263	139.81	11.8179	76.8902	267.372	17.5751	198.998
TCGA-60-2719	0.0455714	0.00699239	9.85887	3.52341	0.0056524	25.5146	1.01964	4.37797	17.268	39.4766	15.3406	1.53395	195.852	63.3752	5.22013	0.102634	38.9655	11.8639	85.059	4.47903	120.679	75.673	25.7795	18.6791	6.46257	10.3507	14.5083	40.5863	0.278748	5.5138	0.806204	2.63198	5.12674	127.55	14.0353	0.0245229	15.9698	0.154459	6.71109	0.523804	5.45332	23.5258	9.00382	29.3907	12.5502	33.4736	77.2901	11.4308	62.5224
TCGA-39-5031	0.058105	0.0299774	15.2117	5.3459	0.0107459	29.7532	3.62033	4.2213	33.3421	36.9342	21.4745	1.04891	150.644	53.9225	5.971	0.0266439	80.7629	10.7446	79.1234	9.65561	77.1062	52.7656	27.9503	19.8369	3.85419	16.9142	12.1524	52.3342	0.180209	3.04485	0.66985	2.26729	3.23549	95.5996	3.83227	0.0866338	23.4042	0.108011	12.463	1.30596	7.5108	34.5225	10.3627	57.9028	14.0979	46.0105	60.4549	12.7105	60.0589
TCGA-18-3409	0.136505	0.037477	42.6169	9.00241	0.0161448	55.4632	9.14886	6.22419	42.3764	68.5699	23.4562	1.59532	128.039	67.9449	11.447	0.0278082	67.3537	7.42672	61.0344	14.1763	27.1783	116.976	31.7358	20.623	6.00973	9.32541	20.61	54.1211	0.234097	4.85943	0.665961	3.32197	2.88346	368.291	1.98217	0.152569	46.1599	0.241765	18.9775	0.662762	18.7129	74.3571	7.72397	82.8248	14.2754	65.9669	47.2426	17.389	61.9055
TCGA-63-5128	0.354144	0.0227244	21.9613	16.1295	0.00967895	17.1575	14.4835	4.22296	51.7109	76.4715	19.5031	2.28283	217.113	77.2199	4.672	0.0625365	90.8056	11.0358	88.2025	7.23888	125.457	145.891	106.527	19.7231	8.67915	14.9496	18.8356	84.0759	0.260691	3.98396	0.919927	2.34738	5.72937	320.267	8.78093	0.0443428	22.248	0.221944	17.273	0.320164	43.5381	44.0843	10.2299	111.315	13.108	75.046	158.224	8.58112	119.382
TCGA-56-A4BW	0.0322142	0.0341857	18.2948	2.04656	0.00653444	19.4803	7.77056	5.61352	50.9152	51.9741	21.8913	0.52704	236.865	63.3833	3.96842	0.0271693	88.3279	10.968	87.0137	5.66087	96.0514	79.0605	47.6651	18.7572	4.55543	15.3105	14.7047	37.0821	0.171986	1.99569	0.99058	1.48672	4.58607	49.9284	1.16455	0.044091	19.6776	0.100198	13.0042	1.41703	4.6734	39.6992	8.444	76.6672	18.3182	50.7451	132.631	12.6983	70.497
TCGA-56-8308	0.0903191	0.0177353	15.6176	3.35336	0.00726827	14.9412	12.8495	4.91067	69.1027	63.8158	18.0109	1.71449	116.096	59.2115	3.27949	0.0400387	75.1458	9.27612	77.4198	9.79219	54.1544	90.3055	70.2709	17.8153	4.82216	10.202	19.3832	44.4704	0.262522	4.87953	0.835343	1.61701	4.92008	98.9651	4.00274	0.0450984	22.5693	0.154445	19.031	0.967982	11.5439	44.7475	9.0431	109.905	13.8728	35.4882	150.931	8.74999	63.4027
TCGA-85-8353	0.114745	0.029495	22.4984	12.1272	0.0130616	29.4961	20.9936	6.35723	77.27	48.7577	14.3666	1.38497	79.8926	42.3346	8.03192	0.02668	80.049	7.55872	65.4793	15.214	85.2971	158.179	95.0205	16.6632	9.85742	9.31881	23.0541	95.8744	0.315135	4.63382	0.692426	1.50645	4.54382	120.435	3.00743	0.116891	29.4118	0.210774	33.2671	0.972581	15.8074	49.7663	8.52942	158.469	11.977	35.772	102.615	19.0555	66.2692
TCGA-85-8277	0.093473	0.011664	21.2664	6.21396	0.00824079	16.7432	9.77967	4.73843	41.263	121.533	17.8598	0.831767	215.037	87.2508	6.87692	0.127363	71.0553	16.0024	106.924	3.93185	114.238	213.281	109.557	19.5611	12.6496	14.513	33.7386	22.7082	0.20141	5.58866	0.884828	2.85654	7.00699	103.307	22.9021	0.042362	31.2475	0.103276	11.3156	0.897584	16.5605	26.6199	10.3736	98.3445	12.8197	54.4803	140.263	11.8749	121.508
TCGA-22-4604	0.0385681	0.0062028	8.78788	1.77585	0.00435185	20.0491	2.39203	2.16966	23.4672	30.5371	16.4563	0.579796	84.1795	45.6625	5.88466	0.0173763	41.6831	8.1087	84.9259	3.42807	19.1786	47.8736	24.5946	18.3907	2.06133	10.6247	17.143	16.5869	0.172326	3.50351	0.70508	0.645997	1.81503	68.222	2.13448	0.0217906	14.657	0.105943	7.44392	0.737582	6.61921	18.2564	4.02863	55.1746	13.1663	38.1982	46.6406	9.54419	41.8069
TCGA-77-7463	0.237837	0.0103281	20.9299	8.93945	0.00706309	11.081	2.62751	3.83167	19.7127	56.5647	15.1951	0.939362	192.536	49.9004	3.02552	0.0561714	60.6837	10.1228	83.8367	5.65834	228.353	133.724	26.5988	17.7124	4.01055	8.81904	13.0336	25.7615	0.161777	4.89283	0.800122	2.65845	3.43832	218.233	12.6666	0.0285419	17.0984	0.0968332	8.54678	0.317138	23.6571	40.9658	9.956	32.3998	11.1049	36.4973	200.143	4.07275	82.7665
TCGA-39-5039	0.0954592	0.071113	38.0099	7.28557	0.0180065	40.7565	20.717	7.14726	52.1544	94.4979	18.6068	1.65498	129.804	41.0659	7.44571	0.0415476	59.6442	9.06064	86.8211	27.2749	98.3788	153.276	66.2048	20.5834	12.2294	12.6022	25.6074	36.3214	0.135145	3.8516	0.634226	1.24304	3.87265	171.633	4.07089	0.40027	41.8209	0.0859887	23.2236	3.49592	17.8458	76.5252	7.69514	77.8696	20.7037	41.1768	123.03	19.39	93.4642
TCGA-18-5595	0.139819	0.0283966	50.939	5.04353	0.010804	16.4816	4.43915	5.36103	29.9951	72.2043	22.0623	0.639863	295.875	76.4118	3.87378	0.0479529	123.645	12.2973	118.461	3.70891	174.831	99.8148	64.1757	18.0847	7.60894	11.3571	14.6089	57.2306	0.194171	3.25347	1.05796	1.89763	5.08481	120.173	10.0697	0.0444937	19.5952	0.179442	12.8073	0.179675	27.0679	47.5707	6.0792	51.0477	12.8406	66.8855	197.308	7.61764	105.728
TCGA-43-7656	0.0359044	0.00644212	16.2845	2.20323	0.00557425	48.2744	0.940349	2.00408	15.2348	34.0023	17.0769	0.690329	162.057	94.2213	8.24909	0.0181586	52.3142	11.1143	62.4949	3.08169	65.7089	113.132	40.8884	17.3728	3.41743	10.4354	21.1121	22.8349	0.214466	5.73953	0.769811	1.21859	3.12108	158.61	5.34644	0.0188729	14.6092	0.160775	5.75471	0.986632	3.85399	31.0874	6.40074	53.8086	13.9892	36.1249	49.0487	22.9787	33.2509
TCGA-56-7221	0.15429	0.0149987	27.0492	7.74517	0.0119818	9.13589	12.8706	3.17255	48.6908	113.175	19.4337	1.15397	171.952	75.9091	1.66516	0.0741681	78.8346	12.5895	96.2718	7.59467	121.9	135.276	69.4703	19.3759	6.12123	12.3609	20.5561	26.0341	0.393425	6.61298	1.04246	1.55295	3.00213	149.59	10.051	0.0625142	20.8987	0.276597	17.3426	0.289092	18.7879	26.8163	8.3074	50.6947	12.9532	57.3957	123.231	5.05644	59.0146
TCGA-43-2576	0.136036	0.0729147	62.3618	11.1524	0.0261786	50.5094	20.8964	7.61263	71.3064	112.161	25.4352	2.66616	121.023	81.7538	8.74407	0.0425773	89.4422	13.5999	82.6382	30.2827	86.1214	166.902	97.899	21.5864	26.4706	19.8866	23.7622	37.9338	0.174148	2.95709	0.576542	2.19822	6.35439	109.932	2.62674	0.350271	45.7755	0.122263	24.9709	6.62083	21.7941	53.0128	7.3986	91.3291	33.9285	28.0345	36.0568	29.3802	86.7967
TCGA-68-A59J	0.0825786	0.0235446	18.6528	6.38424	0.0144699	20.3395	10.0104	5.73336	34.3582	57.2953	24.7852	0.913569	134.848	87.9409	8.96664	0.0791238	102.274	16.9318	89.9165	5.7925	66.9185	108.851	58.1189	20.0257	7.24595	26.4013	22.1902	44.1582	0.205514	4.4883	0.892246	1.41317	3.66577	66.0713	22.9164	0.0658232	14.8938	0.13923	13.255	2.89609	13.9887	19.8472	7.26748	78.5553	29.9504	40.1727	58.8019	14.9288	32.3011
TCGA-39-5027	0.138704	0.0164672	25.9668	4.78394	0.00822251	20.4524	10.7399	4.60067	45.0697	156.883	20.6213	0.950457	453.007	122.309	4.18128	0.10472	80.1467	15.9203	123.54	5.75294	139.042	188.553	126.693	21.2733	14.7217	14.1826	22.6159	26.3069	0.217822	4.27876	1.03083	2.1254	6.78588	153.784	26.0358	0.034335	25.8374	0.0961163	13.1006	0.218118	17.9612	26.9828	11.0337	69.2865	10.6893	60.4794	267.848	9.23628	104.19
TCGA-22-5485	0.29579	0.0522024	66.6947	18.0236	0.0196838	29.9613	5.60413	5.78421	48.6728	136.139	23.3401	2.38046	327.26	89.4283	7.74348	0.138435	133.174	16.0233	110.683	22.9483	393.197	363.626	122.058	20.033	22.0148	18.4378	25.6284	79.7349	0.253092	6.18638	0.87441	2.52106	13.123	329.809	14.2558	0.114182	49.0285	0.123237	18.2282	1.30024	39.6779	101.911	10.3068	139.928	18.5016	44.6721	250.123	17.321	148.372
TCGA-46-6025	0.292732	0.0184779	54.4113	8.5363	0.0095225	22.8822	16.5733	5.20926	46.7093	121.258	37.2486	1.20736	294.867	106.693	5.28267	0.0505795	115.032	18.1276	140.251	13.0051	172.803	184.134	73.4899	22.0815	6.64368	20.9386	38.3861	36.2964	0.39389	4.71338	0.911655	1.38912	3.77557	173.159	3.61089	0.0679685	22.9113	0.147021	19.1566	1.05732	41.4269	91.0413	4.67832	127.89	34.7232	64.34	238.268	12.895	143.396
TCGA-18-3414	0.0749128	0.0305221	17.2641	4.25544	0.00839995	30.3803	9.25018	3.93892	25.2222	55.5743	24.5033	0.640014	175.538	62.4264	5.67207	0.0407173	80.3874	12.9337	91.1698	7.47835	213.786	86.7122	38.5481	20.3505	3.79143	20.8007	27.464	36.6749	0.200005	5.41432	0.81786	1.40195	4.46887	111.66	4.69103	0.0645214	22.6221	0.108257	13.0811	1.56875	8.72258	60.8993	10.4984	51.4377	20.2928	46.0227	96.2616	13.2932	57.3621
TCGA-85-A512	0.0911374	0.00952066	17.9961	4.15321	0.00804009	16.1894	10.3617	3.0752	35.0826	115.304	15.977	1.22266	177.198	105.174	5.3126	0.0846759	92.2053	15.9479	93.0145	3.58409	113.259	111.672	118.093	19.5417	9.6479	15.1576	28.5991	20.0179	0.187397	4.71096	1.04917	1.55133	4.47355	53.317	11.1912	0.0302839	22.9979	0.156687	11.8068	0.27103	10.8883	32.9713	11.9771	57.3493	11.1606	56.2908	185.842	14.7699	84.5087
TCGA-63-6202	0.146403	0.0398544	69.2634	13.7722	0.0235751	57.8077	4.81929	2.97277	49.4788	125.033	21.4914	1.04972	92.7023	62.9855	15.0268	0.0652518	143.607	12.2651	76.5377	11.0434	95.7384	137.324	81.48	19.3637	12.7853	12.9349	24.3723	35.0861	0.215725	5.61322	0.578141	2.27457	4.62699	134.696	7.88726	0.287833	21.1475	0.174011	18.6446	4.6359	32.762	75.8453	6.09894	177.71	22.3887	28.9511	43.3491	32.9167	130.179
TCGA-46-3767	0.0784627	0.0358001	27.0635	8.1417	0.0119647	39.684	8.70284	5.63787	48.7785	52.379	19.1117	1.4372	73.9691	35.8215	9.51377	0.0227474	59.9072	5.49275	50.5324	14.1706	32.9048	87.3295	37.7486	17.8174	4.34458	7.06142	16.0883	59.4156	0.164173	3.53874	0.609193	1.60767	2.97926	184.77	1.03755	0.12412	32.1938	0.135527	19.5244	2.05818	11.5376	69.3803	6.99358	103.114	13.84	41.9032	78.5295	15.3295	81.0611
TCGA-58-A46L	0.0716327	0.0137093	9.87286	1.49231	0.00823876	17.2248	8.0573	2.40579	30.2736	43.3383	17.0137	0.746934	113.667	87.9415	3.26111	0.0370513	128.307	14.0248	86.0185	3.80005	76.5493	146.912	61.552	19.2258	5.68676	20.0818	22.672	23.9872	0.294326	3.96837	0.950448	1.19792	3.48165	67.1243	6.54918	0.0252581	15.8511	0.126349	11.0496	0.409356	7.27376	21.8261	8.33536	71.2074	13.6652	63.1513	53.7517	10.297	57.5037
TCGA-66-2790	0.0428012	0.0453445	16.6448	5.02147	0.0154311	55.867	9.60412	5.79771	48.2181	44.6174	33.3334	1.48494	240.41	87.7711	17.795	0.0505751	113.703	14.3147	99.25	10.2721	43.9505	73.724	34.4915	21.0432	6.59621	21.9498	29.9359	69.3305	0.326218	5.38822	0.951865	3.25316	4.2799	86.7144	4.62669	0.0974329	35.4254	0.210072	16.6591	2.12864	5.60033	44.7485	11.9721	52.1013	26.5869	89.6019	65.4423	22.969	56.7213
TCGA-85-A4QR	0.0920272	0.0252916	15.5808	4.97827	0.0116794	18.0549	8.05926	4.48853	27.4683	111.861	27.3069	1.25763	631.87	148.116	5.38375	0.172912	116.92	22.0924	142.999	5.55839	251.991	97.7304	37.1436	22.4609	11.3544	21.424	26.5732	38.8323	0.270606	5.08527	1.18205	2.86414	3.84289	100.289	17.6244	0.0450983	22.5453	0.0843508	9.60226	0.442417	11.2734	35.8847	14.0521	41.7427	17.6767	54.3927	208.797	11.3977	107.817
TCGA-NC-A5HI	0.0567151	0.00937454	14.2516	1.91676	0.00588306	13.4755	9.23488	3.89968	24.2992	103.422	17.4437	1.17637	253.58	125.928	2.41571	0.109623	128.288	16.6376	96.8517	4.52604	143.308	78.4034	46.8011	20.0053	5.17166	14.8321	19.1244	25.1613	0.123348	3.86484	0.89272	2.41813	5.36408	43.7552	5.70598	0.0168676	16.4409	0.0512136	11.0926	0.621974	6.77108	17.0725	24.0967	49.4498	11.3808	37.1964	75.0736	8.37459	53.8353
TCGA-77-A5G6	0.0663739	0.0194446	11.4596	4.51053	0.00980059	23.5444	5.84629	3.45644	36.9864	42.7468	23.2039	1.06257	411.887	152.293	2.94866	0.0432683	107.776	17.2607	96.7483	5.85025	254.411	77.4309	43.8645	20.5613	2.78387	21.327	9.63604	54.137	0.169608	3.60609	1.00471	1.62028	3.52465	171.756	9.47897	0.0386994	16.0061	0.0996431	8.6166	0.576921	7.58416	30.627	9.77529	58.7553	14.529	62.1045	102.864	12.1515	61.627
TCGA-37-5819	0.201965	0.131799	94.794	7.87778	0.0402856	100.358	4.23549	2.18585	23.0118	81.7311	20.8667	3.10036	308.483	117.619	35.3624	0.106522	241.508	15.791	91.3642	12.3273	278.357	184.834	74.9723	24.0305	40.7057	11.6281	32.9336	32.9308	0.205032	12.0961	0.672915	4.82646	4.98807	357.776	21.92	0.640918	57.1375	0.112242	9.31761	1.11971	30.0621	38.9698	13.9413	60.8842	16.2009	43.8958	86.015	49.8066	84.0488
TCGA-22-A5C4	0.21869	0.11543	97.2897	19.4704	0.038743	51.0927	6.33265	7.13248	51.2058	106.745	20.8412	1.70435	516.78	148.433	10.6658	0.177456	209.647	19.0379	87.2431	19.0341	411.169	464.548	32.3897	22.4311	42.9577	13.8979	20.5806	120.11	0.226523	9.20376	0.959889	7.03669	9.75092	744.774	22.7412	0.28339	71.6479	0.168383	18.6351	0.932644	30.5805	149.885	12.5643	57.2802	22.9656	57.4294	371.263	31.902	296.408
TCGA-77-A5G3	0.0867309	0.0259262	19.5265	4.65381	0.0114329	19.7043	10.3765	3.60087	65.1757	89.4234	35.0091	0.742267	294.618	138.547	2.65804	0.0518593	150.469	18.1214	109.114	4.52014	137.548	108.089	84.879	21.6748	4.70402	25.8043	34.2792	46.5622	0.488183	6.11879	1.10301	2.11787	4.54338	118.101	10.1471	0.0608352	18.9821	0.216239	17.6564	0.329513	16.1717	28.6659	10.1432	92.868	17.6202	79.6534	122.186	10.8725	79.8098
TCGA-NC-A5HL	0.0848597	0.00608825	17.1179	1.92439	0.00488074	17.2999	3.24348	3.0359	18.103	75.9319	18.3563	0.509787	102.378	100.404	7.34796	0.0765227	119.669	14.4965	98.1407	3.11474	81.8412	109.778	92.1655	19.905	7.21641	14.7529	16.1158	23.5219	0.141753	3.02008	0.810779	2.77702	5.12827	38.7381	3.94316	0.010675	19.747	0.0443115	8.54442	0.664365	19.9314	16.3073	14.2737	85.3047	12.8336	44.5251	104.853	11.453	82.11
TCGA-60-2714	0.251067	0.119	145.956	10.8388	0.0528389	76.9744	7.43054	3.41854	49.3229	227.197	17.0321	2.42789	127.951	47.1616	22.0688	0.19633	236.877	9.85471	67.4263	29.8055	321.56	245.949	157.384	19.5771	71.5707	13.492	42.4608	77.1662	0.243061	7.79951	0.67861	2.01667	8.02701	196.155	16.7396	0.703294	29.025	0.307295	40.2393	2.74384	49.7734	84.1662	16.5985	150.946	25.1101	38.3185	91.8902	44.8686	216.584
TCGA-18-4083	0.0327143	0.00915394	7.81632	3.96902	0.00656653	16.2941	1.08223	2.06232	28.5587	43.3351	19.0681	0.873738	213.256	86.9761	5.57284	0.0378141	61.3258	11.4211	96.9818	4.67897	41.1761	70.8737	34.9693	19.4035	2.32042	11.5613	19.6839	15.7797	0.238128	4.3022	0.888176	1.32243	2.85617	87.163	7.4114	0.0233422	12.5381	0.0907324	8.8247	0.222227	4.98541	16.9262	4.75285	69.2197	8.27841	71.9062	51.9482	8.76432	55.0854
TCGA-43-8115	0.0525398	0.0226417	16.1722	5.79048	0.00940899	52.6464	1.94268	4.78989	48.0498	40.7217	17.4426	1.13076	165.011	63.708	13.7877	0.017399	79.2082	9.31146	72.5873	7.96683	56.7853	67.438	33.4754	17.6478	5.19427	11.1204	24.1546	66.3138	0.311517	5.35866	0.788333	1.76098	4.49774	69.2473	3.20102	0.0463156	20.0655	0.153685	15.7086	1.32284	6.73	30.436	7.20523	112.469	11.7357	46.7424	45.9736	24.454	50.8063
TCGA-77-8128	0.39033	0.0242239	45.6964	6.30211	0.0138207	24.6743	8.67299	3.49185	54.6745	94.1825	21.4866	1.12946	435.133	126.589	7.87332	0.0670008	126.453	12.773	101.096	7.17273	171.452	153.161	70.8831	20.9055	11.1698	18.2375	27.0739	40.4565	0.293395	5.29727	1.08082	3.30142	5.30559	282.319	6.80573	0.085673	34.1366	0.22847	20.3105	0.120471	55.0042	58.013	6.24918	89.4958	11.4606	88.448	188.095	15.0473	132.197
TCGA-33-AASI	0.145998	0.0280737	41.6295	4.20978	0.0103041	31.3053	23.3773	6.41244	40.0653	97.949	28.6562	1.02194	359.345	137.255	5.80549	0.0473036	93.94	25.3047	155.307	7.47823	122.92	86.718	79.4764	21.1339	16.1696	28.2215	41.2344	23.7843	0.129503	3.68726	0.873729	1.18114	4.10688	98.0534	6.19861	0.0942911	34.7888	0.0989474	13.5167	3.71678	10.8688	60.1647	5.75834	51.1253	34.3665	46.9616	137.743	14.5438	86.5571
TCGA-85-A4JC	0.0652	0.0253596	15.9631	5.44	0.0104727	30.1299	14.1025	5.13548	42.7072	101.378	21.1798	1.41046	188.041	66.0843	8.50387	0.046896	59.6753	16.6702	106.368	8.9786	80.4541	87.0144	69.1691	19.4176	6.97202	21.0728	40.3353	28.3188	0.537665	5.43917	0.738963	0.95545	2.43353	70.9157	4.85618	0.0681079	44.3035	0.128554	14.9117	3.27737	10.3994	57.6339	5.85377	82.9041	27.5164	41.2029	57.9487	15.1416	71.929
TCGA-66-2785	0.0518114	0.0137776	12.3161	5.89325	0.00803411	22.9782	7.41072	3.67171	11.563	52.1607	17.5585	1.76647	97.8728	53.9147	7.65811	0.0672894	58.7777	11.7	68.2838	6.56959	82.9574	62.4904	45.5689	18.5996	6.31793	18.0639	19.5404	26.3833	0.230264	4.16824	0.606886	1.7341	2.50665	38.6966	7.55401	0.0457076	18.4738	0.0460506	5.50442	6.84487	6.97701	29.9643	11.9189	27.3574	30.5732	19.2232	31.1799	13.1219	48.6663
TCGA-22-4605	0.217675	0.0467836	52.5996	23.647	0.0203232	21.3781	12.4785	4.61762	67.6817	99.0537	19.9089	1.95759	103.838	45.2687	5.54503	0.0570419	67.5428	9.30509	67.6274	15.882	148.765	146.046	109.747	19.1148	11.2453	13.2711	17.6794	65.0643	0.269513	5.36541	0.721373	1.50998	4.84	289.495	8.7746	0.135865	45.1124	0.253899	18.7936	3.15616	28.8513	99.5008	7.47608	132.008	26.6048	37.2315	171.022	10.0064	101.97
TCGA-90-A4EE	0.00985189	0.00516579	3.81569	0.99092	0.00588746	30.8829	1.01627	1.44725	13.1615	24.6713	17.2908	0.653747	87.3726	98.4583	7.25629	0.0282837	49.8754	12.8929	70.6039	2.35575	8.55424	48.7471	26.5517	18.8592	1.45744	13.4897	9.04116	9.15783	0.058319	2.04938	0.652481	0.706286	2.12125	19.0268	4.14538	0.0148616	7.77797	0.0336507	3.74789	2.42693	1.251	5.5142	5.86477	50.3857	19.5838	32.19	11.8542	19.5971	15.8254
TCGA-85-A50Z	0.26289	0.0177913	39.0801	12.6916	0.00793775	18.1817	8.65977	5.56609	17.4482	97.1093	17.976	1.33476	170.88	52.2212	5.59992	0.0742556	59.2508	10.9919	90.5447	9.68419	166.698	93.3294	30.2103	19.3655	8.66723	7.37346	9.8079	34.6461	0.127744	3.54307	0.688402	2.01179	4.44762	88.2964	3.39521	0.0539699	14.9476	0.05856	9.91704	1.90653	27.3258	37.9127	6.66815	43.4162	16.626	24.0634	84.0406	12.7608	93.3516
TCGA-98-A538	0.131835	0.00648677	16.8929	2.68303	0.00433778	12.2651	3.77209	3.07072	13.2985	49.044	20.1756	0.575234	190.257	51.1284	2.6522	0.0283925	54.6835	9.9999	85.1423	3.99535	85.2886	57.2681	18.5434	17.5679	3.17609	9.49374	12.1301	20.3481	0.124889	4.27733	0.81443	0.854429	3.48635	46.004	2.95581	0.0179814	7.73844	0.0827252	8.43839	0.758292	16.1918	27.4079	6.62427	30.156	14.3584	34.7092	80.1048	6.15952	76.5308
TCGA-34-5234	0.0396694	0.0175049	24.9637	2.8739	0.0127985	41.9771	13.8595	5.30088	12.7906	68.5999	12.1433	1.29938	49.4736	28.5801	10.2952	0.0294402	54.3585	6.61938	70.2249	15.6354	52.2604	81.416	69.7362	20.2692	6.39918	8.92027	22.5712	19.3709	0.115426	4.29473	0.446545	0.968248	2.02006	74.9342	1.95787	0.162819	39.4368	0.049434	14.1122	2.82874	5.35364	33.0181	13.3754	45.1403	13.1716	24.682	55.7398	11.7349	37.8072
TCGA-56-A5DR	0.0753229	0.00873888	21.5544	4.08793	0.00365684	18.0116	10.3529	3.05478	29.933	78.9942	23.4944	0.413443	314.418	61.0342	5.84015	0.0315405	62.9863	13.2112	114.458	3.81153	141.359	78.6211	50.3075	18.4856	3.01693	17.2253	22.9344	23.2866	0.160751	3.09749	1.02009	1.06012	3.31072	69.2051	4.5897	0.0155808	17.314	0.090617	10.1044	1.27472	9.02565	33.7436	3.64419	44.5248	23.2113	46.8328	187.055	8.72036	88.8112
TCGA-56-7822	0.372833	0.0707182	116.75	17.8284	0.0210402	12.7041	8.14543	9.29346	74.7178	135.49	39.346	1.96119	149.91	57.6181	1.97909	0.0630129	76.3564	11.7552	82.3894	14.8476	243.489	159.557	76.3899	19.7885	7.55194	17.9439	24.8127	82.5707	0.23002	3.94916	0.917739	1.22808	4.12999	311.593	1.06675	0.169371	67.7011	0.252334	31.9916	2.89375	59.7404	118.027	6.51396	85.8154	58.8013	53.2983	250.501	6.70408	134.464
TCGA-56-A62T	0.214006	0.026983	52.2042	14.6888	0.00787643	8.41562	4.72885	5.23895	38.8831	126.274	38.2892	0.391625	191.2	83.6347	3.04246	0.0418387	75.6073	13.7767	127.355	5.2015	180.622	126.856	77.1777	19.9267	4.5625	19.4252	20.232	66.5309	0.0864357	2.38934	0.870823	1.15817	3.4051	247.425	1.37888	0.0414157	32.4987	0.0999013	15.5068	1.27603	43.8631	91.9418	5.58916	55.4591	31.2972	74.7601	264.568	6.09754	134.555
TCGA-34-2608	0.215555	0.0493696	72.5461	17.973	0.0245083	33.8593	12.481	6.24544	52.1017	105.644	22.1743	2.11321	79.4052	40.6188	7.92236	0.0349446	87.8383	7.98176	61.069	25.7788	61.7333	134.85	83.642	19.1311	10.9392	11.1364	18.6235	58.1613	0.165793	4.1192	0.604247	2.06828	4.07237	294.705	3.05296	0.236021	61.7088	0.135339	21.9517	3.50567	34.0197	111.354	8.29347	105.49	23.811	36.6402	124.83	12.8166	111.108
TCGA-77-8136	0.0347	0.0236048	10.6496	5.92882	0.0106387	36.3175	4.97697	7.07797	45.9105	29.1081	21.6654	1.14488	149.104	53.954	9.65614	0.02432	54.1036	11.551	99.6579	12.7271	111.112	71.9799	28.9157	17.6646	3.49667	19.3731	31.0612	75.8511	0.399997	6.59869	0.746695	2.0124	3.34871	46.1047	3.64507	0.0952847	19.8738	0.187405	20.5968	3.24935	5.1821	33.1335	7.03594	71.2848	25.3999	39.3707	42.6062	20.4228	39.3701
TCGA-66-2756	0.294906	0.106841	87.9007	14.3844	0.0369512	73.5165	3.82112	1.93894	21.8111	80.2171	26.6993	3.75506	324.732	127.825	22.4934	0.210948	325.424	21.3255	86.2426	16.8934	350.835	237.856	84.0981	23.5907	80.3065	19.7799	44.5338	68.9081	0.328768	16.4566	0.779134	5.39224	8.25283	392.813	48.5456	0.409295	61.2393	0.112751	14.165	0.956966	50.4718	96.8442	27.3662	59.253	26.6944	56.405	123.23	42.4799	147.247
TCGA-43-8116	0.0130525	0.00360738	4.2758	0.286922	0.00271161	21.1927	0.924343	2.04012	16.1086	29.6935	22.2005	0.582221	165.516	96.2208	3.85343	0.0231912	34.826	16.0744	86.5857	1.48729	32.9084	47.4584	15.0886	18.6419	0.675719	15.495	17.0049	15.0249	0.150207	3.0756	0.924881	0.640353	1.88317	49.2423	2.59179	0.00640861	7.37141	0.0899155	5.03288	1.09322	2.21353	13.7267	3.64412	33.3916	14.5118	44.3361	59.2538	10.0917	29.6615
TCGA-18-3410	0.00999367	0.00354222	2.54411	0.387137	0.00247708	19.9013	0.778069	1.18765	4.56553	23.0479	17.1021	0.654731	83.5027	63.3609	4.0492	0.0202765	45.2325	11.1485	65.6253	1.27394	14.5731	42.882	25.3133	18.0081	1.04538	10.2948	10.683	14.832	0.0787974	2.38551	0.69193	1.35306	1.89177	24.4553	1.17976	0.00766407	13.278	0.0358691	3.63609	1.04814	1.16972	7.35565	6.36867	27.7583	12.5461	32.4971	19.7716	9.58863	15.9024
TCGA-66-2734	0.124441	0.012982	21.7045	10.3943	0.00726087	31.1086	8.72496	5.59131	30.8127	74.4301	16.8072	1.23034	126.621	42.4956	5.85766	0.0295369	42.1579	9.04441	84.5822	10.0207	182.252	101.889	52.9462	17.7255	6.05575	12.3232	31.791	61.8389	0.310173	6.04174	0.704384	0.499092	3.93409	142.718	2.63336	0.0430999	26.8464	0.179831	14.882	1.81487	16.0289	79.336	8.32546	102.075	17.9003	34.5169	91.8249	14.0706	83.3589
TCGA-33-AASB	0.14328	0.023345	61.6273	4.07828	0.00753372	38.1476	9.09724	4.63687	44.0814	82.5627	22.3153	1.98781	346.698	102.786	6.01968	0.0922469	150.397	16.6241	105.362	10.1007	83.2538	87.4978	154.681	21.7096	14.3562	20.5197	32.1625	40.0638	0.196911	2.6332	0.977243	1.58185	5.6766	45.9402	32.2671	0.0481755	17.6464	0.180764	16.1184	0.929942	21.0779	37.4825	7.84589	51.7085	24.8214	40.4718	91.2103	23.6587	57.6349
TCGA-NK-A5CR	0.380072	0.0297937	28.7562	12.1684	0.0122717	12.7345	4.63885	5.93147	56.6447	191.141	16.0902	1.16282	231.22	72.7137	3.46399	0.1087	114.46	11.7973	82.1581	7.79057	364.428	222.283	98.0037	18.455	14.7354	10.9919	18.2809	70.8846	0.32114	5.17331	0.88615	2.56305	5.61497	292.34	18.2504	0.0334457	22.1969	0.0799078	17.3862	0.307759	57.6112	78.7254	13.1808	102.132	10.274	51.7112	343.984	7.32436	174.438
TCGA-90-7769	0.68921	0.0178787	103.475	17.6257	0.00852158	7.83985	7.19151	4.75382	33.9598	195.934	23.3831	1.19993	186.184	73.2843	2.58284	0.087779	162.285	13.6126	121.024	5.61064	324.746	149.722	122.655	20.2961	7.70002	12.9219	20.8072	50.9296	0.174386	3.47926	0.827223	1.66832	5.216	295.377	11.2154	0.0479424	21.918	0.0876376	12.0441	0.555719	105.344	81.4099	9.61516	95.4985	15.4809	48.0641	427.414	5.88284	247.673
TCGA-37-4135	0.0589133	0.0105903	21.5929	3.87608	0.0062307	66.7939	10.1082	2.70885	7.49201	83.899	13.6212	1.05139	150.424	74.734	12.6453	0.0722133	145.065	10.5961	78.2243	6.46466	271.997	96.1369	115.452	21.2135	14.9194	10.803	18.8224	15.6676	0.187703	3.82674	0.561392	3.0106	2.77327	54.9947	8.37286	0.0439634	25.7668	0.0422216	10.5649	0.270297	7.80673	48.8219	41.237	39.7469	7.32424	37.5806	52.1595	29.2399	41.0941
TCGA-98-8020	0.127388	0.0162764	22.9582	6.69033	0.00784777	14.3209	6.64346	3.85775	20.5661	56.749	22.0417	0.535722	154.43	49.7535	4.41745	0.0132934	26.3024	9.70282	108.796	5.88889	54.1779	54.316	25.878	19.1833	5.4937	23.9563	13.5309	42.0066	0.211601	3.56739	0.779474	0.454869	1.5561	109.3	0.262665	0.0838131	21.1065	0.157466	13.5663	2.38529	20.3712	49.7582	4.05705	51.6967	23.5499	61.7735	32.306	9.22609	58.5565
TCGA-22-5471	0.0277344	0.0152262	8.16831	1.71261	0.0086187	21.4007	6.48742	3.72324	38.2026	73.9507	19.9189	1.29623	211.833	92.3834	8.41453	0.0591462	72.2394	17.1123	118.37	5.06641	80.7724	85.6919	68.6762	20.8105	10.0237	24.3281	27.9189	18.5897	0.199683	3.80527	0.824804	1.76718	3.13866	49.3993	5.29749	0.0514973	32.5144	0.0874254	9.21349	2.13641	3.61934	22.0706	8.89801	60.8242	20.8639	45.505	144.883	9.92658	87.1551
TCGA-66-2744	0.0305589	0.0269097	12.6789	3.0985	0.0101994	51.0032	7.14272	4.61124	34.6889	40.1012	23.2844	0.451105	91.7999	46.7777	11.0875	0.0210213	58.5479	9.0717	85.0696	5.48794	60.23	91.9595	37.4852	18.5073	4.56476	12.9172	29.7179	31.7045	0.119451	4.08652	0.629834	0.86735	1.99784	40.4588	0.451294	0.0780764	27.8524	0.138166	17.4699	3.11312	5.72179	21.3901	5.25678	67.8013	18.1994	36.6735	52.7162	20.3615	59.9417
TCGA-58-A46M	0.0580676	0.0220058	15.2032	3.20717	0.00763969	21.8276	9.11483	4.47924	38.8829	80.72	21.9927	0.488045	170.455	86.0599	8.1354	0.0744765	119.068	15.4089	114.267	4.42756	98.3532	155.963	61.963	19.261	7.3016	14.3821	29.9465	34.0347	0.288838	3.51888	0.89375	2.74689	5.30953	28.5679	10.0937	0.0236213	21.2464	0.0730004	11.2454	0.672344	10.1299	27.7574	6.98166	74.1313	16.5818	63.5474	112.15	14.6552	61.1897
TCGA-43-3394	0.118268	0.0200357	21.7675	4.12184	0.0101158	20.448	15.0227	3.72308	42.6688	98.1912	21.916	2.11884	147.748	66.2624	5.44393	0.131644	101.784	10.6052	81.6615	6.1045	194.613	156.501	102.917	20.8561	7.67216	9.09794	42.3759	46.3691	0.376127	7.65964	0.836946	3.52082	3.14336	143.184	14.1349	0.0526514	22.9473	0.147646	14.038	0.169658	15.8131	37.732	18.0942	65.7005	10.2831	54.3714	324.918	7.34039	135.43
TCGA-66-2767	0.0321802	0.0250307	13.7632	3.2453	0.0144539	31.2905	3.78048	3.29052	37.7824	55.5294	19.3463	1.21112	71.8187	50.7261	8.11915	0.0640855	78.5307	9.49536	65.0312	6.61002	23.1643	61.606	78.3327	17.8938	4.11785	12.3665	18.7158	27.8959	0.159726	3.8698	0.623481	0.906552	3.43776	36.6692	4.76828	0.104543	17.4276	0.0989773	9.63681	3.41748	5.57903	14.0644	11.2838	70.5335	21.6	25.3181	61.1279	11.9964	47.927
TCGA-NC-A5HO	0.0368399	0.011363	18.6167	2.35863	0.00627163	14.4251	6.03166	5.84146	29.066	87.9287	22.757	1.40228	168.242	140.688	2.40811	0.115581	128.181	21.8203	105.318	5.26538	58.1347	60.3974	93.2025	21.5628	1.88673	25.9519	16.5234	26.5131	0.107771	2.54766	0.886439	0.864401	5.59986	28.5579	6.46102	0.022397	10.8574	0.0613623	9.67326	1.51842	5.79196	17.0153	13.6364	58.1784	22.1247	43.8603	77.5373	10.625	69.5755
TCGA-34-8455	0.134178	0.0363968	40.0657	9.46227	0.0150553	40.9063	23.865	8.77122	57.0398	119.958	24.7179	1.55485	284.706	67.9008	8.17052	0.0521733	79.5837	13.1474	109.601	14.1941	249.635	148.132	64.0632	19.783	6.96552	17.177	45.6603	45.5704	0.295387	8.45944	0.931772	0.847619	3.90259	259.522	4.11161	0.126101	36.0851	0.222045	31.7844	2.03657	19.1148	133.453	7.65513	104.895	21.3801	59.8484	162.52	23.173	96.4986
TCGA-77-8154	0.0729685	0.0127227	10.7784	1.37057	0.00713059	16.7452	5.80822	3.49265	20.8577	57.8795	16.6913	1.26142	331.621	87.4725	3.28311	0.07643	74.343	14.5907	114.055	7.05237	123.482	91.0199	34.0869	20.0118	5.29868	14.2788	18.2797	23.5824	0.16015	5.86312	0.980391	1.58146	5.17963	159.794	6.75633	0.0354242	19.6687	0.118173	10.4068	0.442999	7.34341	35.4334	7.92846	40.9277	12.3177	45.6721	219.704	9.93451	66.0062
TCGA-37-A5EL	0.0463076	0.0494356	21.7008	4.58121	0.00878344	9.42511	13.5337	5.87953	91.3908	187.204	22.1068	0.802668	401.614	124.528	4.71365	0.126837	152.688	20.7065	146.179	7.50479	108.083	183.854	110.317	19.5682	23.7201	21.0659	36.3898	54.8561	0.502955	2.8755	1.14083	2.42419	6.44974	74.6717	6.83428	0.0561581	24.7478	0.115644	22.2485	0.833742	7.32952	56.2564	9.20643	110.329	16.9066	79.9139	212.355	7.57684	152.615
TCGA-22-4601	0.456242	0.110596	91.0361	19.7436	0.0365896	35.1808	23.3904	8.29569	103.318	164.39	40.6568	2.66031	320.973	149.851	13.3906	0.284685	210.128	22.2841	99.2015	12.3806	304.141	301.064	107.007	21.681	37.6572	26.1588	36.1707	99.1764	0.494536	8.16768	1.07583	5.63652	10.4049	286.18	32.3458	0.130888	60.0576	0.307981	27.2207	2.03086	57.9543	149.065	14.9814	110.351	30.8873	72.4468	323.899	17.7904	226.676
TCGA-22-4596	0.0878984	0.105289	76.9132	5.40017	0.0376336	77.6906	4.49794	3.61882	33.5784	91.9228	16.9089	1.22958	53.445	41.4091	12.5815	0.0458077	102.911	8.25053	49.3081	16.8779	30.6646	151.88	92.7546	19.0788	14.8081	10.8017	12.8458	47.4934	0.112356	3.75669	0.510813	1.19267	5.38641	102.086	5.28	0.547724	20.7456	0.136745	19.8249	6.95388	16.8875	49.1472	10.0517	138.028	24.5819	28.6283	39.1779	26.8303	65.3874
TCGA-21-1082	0.045604	0.0110321	12.144	5.16244	0.00736879	20.9711	3.22741	3.88071	19.2984	33.626	13.9726	0.813054	130.218	67.9447	3.12754	0.0341424	84.2827	11.602	74.4299	4.82403	131.862	64.9058	35.6826	17.458	5.7412	12.0509	14.988	35.6389	0.1705	3.09895	0.698119	1.87777	4.05211	78.0859	4.83287	0.0346788	19.7494	0.0946541	9.82299	0.858692	4.50756	29.2738	8.32108	49.2152	10.1752	29.9942	45.6039	15.4503	42.1005
TCGA-98-A53J	0.190416	0.0314894	39.3419	13.9422	0.01099	8.59713	17.6127	5.81768	64.3678	166.699	21.3157	1.89603	198.802	108.099	2.36241	0.133158	200.868	18.9914	95.0016	9.66249	298.52	173.46	161.369	18.8742	10.3477	20.6688	25.421	64.3971	0.242156	4.41999	0.977641	0.790963	5.84849	85.2556	14.9039	0.046502	28.0906	0.0853081	17.4775	1.88233	29.0186	35.2149	13.605	125.301	25.9969	47.994	151.016	8.38868	86.3256
TCGA-63-A5MJ	0.0850906	0.0216195	13.0312	6.11644	0.0106595	22.3538	7.05241	3.14986	31.7174	76.6683	22.7046	0.690876	204.011	101.174	6.58678	0.0569723	93.9406	16.0333	121.43	5.16762	131.217	145.085	70.8067	21.3947	8.07546	24.6319	24.0611	30.6493	0.146857	3.52577	0.953957	1.2554	4.26642	102.182	6.73173	0.0488666	25.4349	0.0672866	12.6803	0.852908	16.7664	33.233	6.45524	91.9927	19.8231	72.7096	85.3755	15.9243	83.6564
TCGA-33-4538	0.093408	0.0139145	17.3844	3.91853	0.00610241	9.03387	6.45262	5.07365	36.3509	84.755	19.4548	0.686369	169.317	70.0406	2.75732	0.0632916	57.5882	11.6114	89.7854	3.74098	110.177	182.921	68.6789	19.02	6.7347	11.0315	16.874	39.6299	0.157409	3.09845	0.944207	2.50462	5.91159	117.117	11.6981	0.0274333	19.073	0.116873	11.759	0.328665	10.9966	29.0329	7.63185	63.3921	11.5478	59.4379	259.377	5.17304	83.766
TCGA-34-5928	0.141482	0.0405479	23.3711	6.43596	0.0111731	40.6162	6.14071	3.80325	39.949	47.2452	27.2006	0.961302	167.236	62.5042	12.163	0.0179173	60.303	9.82896	90.573	8.19245	46.8688	102.651	32.9441	19.3879	6.65081	15.7148	17.0449	65.1602	0.175366	3.63785	0.780493	2.02558	3.14462	243.726	3.01279	0.0735006	30.4241	0.142017	16.5192	1.53838	16.514	105.018	5.59917	104.056	20.5331	63.5996	56.6547	18.8983	100.586
TCGA-98-A53A	0.0500385	0.00924692	12.0186	1.40891	0.00482049	22.1288	3.45983	2.0416	29.8562	31.8025	24.0521	0.608876	282.159	150.566	4.37554	0.0417567	54.6108	17.0746	83.9969	3.24316	261.189	103.732	59.3635	17.8789	2.32987	12.2991	19.8497	52.4174	0.235628	6.37034	0.985263	2.35883	3.99742	51.6092	8.29425	0.0134413	13.6414	0.1549	8.25401	0.222215	5.10251	26.8664	9.44387	53.9853	13.9406	43.3406	112.696	12.598	41.8353
TCGA-56-7223	2.47054	0.0362891	225.145	17.6422	0.0223603	60.1473	8.03487	5.55351	67.8915	221.566	32.0848	1.61902	623.268	222.515	10.4525	0.111479	190.124	15.6357	100.848	9.59431	469.833	584.834	86.7185	23.0775	18.8203	14.8319	29.9344	54.9763	0.287645	6.61143	1.09882	3.89143	6.7202	1460.68	27.3372	0.0795941	55.1442	0.157681	25.5447	0.0470947	188.757	127.821	16.4182	134.019	9.92042	108.724	262.187	31.2768	171.24
TCGA-56-8307	0.0057328	0.0021655	1.50665	0.109994	0.00162762	16.3726	0.461967	1.07514	5.29409	10.2855	24.586	0.605799	143.538	147.564	4.2004	0.0172649	23.19	21.214	107.136	1.14054	5.81989	40.8613	9.52343	19.5587	0.26542	18.8739	10.4899	13.016	0.0960889	2.00977	0.957981	1.01557	1.79221	14.6965	1.66918	0.0033678	6.06937	0.085372	2.13455	1.69439	0.779581	4.67095	4.23009	18.1227	17.5564	38.8868	15.7737	10.8434	9.80227
TCGA-J1-A4AH	0.156837	0.0227345	36.1074	7.13663	0.0164	20.7855	2.72067	3.81263	56.0701	100.689	32.795	0.915821	296.832	136.082	8.10633	0.126246	175.069	17.2122	79.7262	4.63294	203.352	163.189	77.6006	21.1723	15.4122	22.0693	19.6521	57.6649	0.192357	3.13305	0.973492	3.43813	5.87266	209.449	20.5697	0.0509123	35.8275	0.111436	14.1136	0.731238	28.3758	57.2297	8.98433	119.706	21.3925	75.1413	123.607	13.2112	124.217
TCGA-33-AASL	0.0663642	0.0411585	23.7134	9.07256	0.00998864	21.2678	6.60227	7.41141	35.7303	163.528	28.5511	1.0011	259.157	134.966	6.77348	0.0979748	177.94	23.1168	142.744	5.03652	196.444	117.732	158.525	21.1985	5.97023	31.8143	31.9258	40.8032	0.199411	3.77781	0.921718	1.28414	4.2796	49.5125	22.4532	0.0275213	19.7571	0.0839027	14.7272	1.89797	12.2671	35.9393	19.4387	78.353	25.6439	66.0657	108.737	15.3993	75.4377
TCGA-58-8391	0.352072	0.0214044	73.9282	14.9934	0.00681085	7.61051	16.05	6.33987	55.7338	128.251	19.0765	1.25117	220.156	81.1038	1.45021	0.13199	110.658	16.5498	112.995	9.31738	183.897	141.525	99.2516	18.4481	11.7161	15.3587	11.6575	42.8765	0.188825	3.26143	0.943937	3.91817	10.0947	172.378	16.0455	0.0375088	22.0362	0.0842492	12.8944	1.16777	54.8308	65.4381	13.0648	78.4926	14.324	37.8641	336.227	7.10959	153.179
TCGA-66-2754	0.0885199	0.0144833	29.4343	1.93698	0.00662258	53.0368	1.3035	1.31194	10.0309	37.4924	12.04	1.01045	261.428	75.4009	17.0165	0.0734984	123.437	11.2892	82.739	2.5526	105.796	112.354	37.2019	20.7089	6.34625	3.26699	66.979	25.6596	0.169242	18.5923	0.774204	2.00944	3.96851	159.662	39.3593	0.0448086	18.1706	0.0959195	3.76015	0.0405629	11.3958	12.4477	8.06247	31.2715	4.05988	31.9108	74.826	31.2575	51.6307
TCGA-85-A4QQ	0.208391	0.0295431	39.8715	6.1262	0.00779949	12.5865	7.96648	3.96132	26.8916	107.152	16.8946	0.714072	183.541	59.7267	3.81617	0.0357266	139.16	10.9213	101.649	6.66025	268.806	103.837	68.3043	18.0156	13.2053	13.7333	16.2244	60.0845	0.314148	2.94919	0.854823	0.585716	3.25219	80.5992	1.29646	0.0424104	31.6309	0.187572	17.3439	0.858377	31.2843	60.3681	7.25162	54.5535	24.0538	46.8561	129.487	8.32061	126.753
TCGA-63-A5MB	0.0741142	0.0302621	18.2455	8.85106	0.0191382	25.0304	7.49697	3.7158	57.3132	120.097	24.1721	1.46519	264.197	165.186	12.7718	0.205822	233.189	20.3671	92.6341	5.20733	123.706	309.984	103.521	21.1153	13.7742	17.0668	47.1916	60.1978	0.286231	6.77281	0.924915	3.19816	8.55256	210.874	28.067	0.0598733	36.2839	0.176703	14.4321	0.64493	12.2907	54.9959	12.3634	146.529	18.6839	61.7214	184.284	18.9187	141.045
TCGA-43-5670	0.7693	0.138231	146.411	21.481	0.0147237	36.642	14.3833	8.52987	62.7458	157.408	44.4266	2.38456	618.107	115.468	12.2864	0.0727011	208.748	18.0688	173.848	18.4533	458.525	111.845	120.997	22.9044	23.1528	24.4621	97.0876	135.387	0.388753	5.52274	1.07924	2.1965	5.49511	591.305	2.52944	0.1076	84.939	0.219204	29.6572	0.778227	82.2059	213.811	10.5489	113.158	31.2191	84.3242	232.718	21.2373	357.037
TCGA-66-2758	0.114146	0.0118064	21.0943	6.37317	0.00889244	30.8019	8.60686	3.65453	18.402	100.367	17.0405	0.868762	96.7229	63.9307	10.5413	0.111609	80.2337	12.6188	72.3981	4.8489	105.258	117.423	86.1825	19.6546	7.34634	13.6368	23.0414	24.1735	0.127979	4.45742	0.622655	1.57109	4.64479	66.3137	20.3464	0.0333293	22.9119	0.0646564	9.09789	1.62903	21.1835	20.2794	13.0092	74.3725	13.9253	33.1134	123.175	16.7872	95.8242
TCGA-94-7557	0.0808144	0.022167	37.9053	5.7292	0.00735382	24.584	6.50833	3.39144	31.9559	82.09	21.0122	1.50243	217.898	73.9145	6.86393	0.0351307	116.032	12.592	91.3171	6.99341	174.26	240.528	93.7091	17.3564	13.221	9.99415	20.8254	41.5835	0.199239	3.90938	0.899366	2.61909	6.23581	245.476	14.0224	0.0323261	41.3979	0.174468	14.5903	0.797376	10.9647	122.071	4.87799	80.1941	17.7733	48.883	324.095	9.78926	80.9974
TCGA-98-7454	0.0260109	0.0130652	11.3189	2.64105	0.00852967	24.5178	6.55139	3.00393	28.4336	34.0786	15.2111	0.930724	44.2107	29.1364	7.00841	0.0177339	56.3467	5.04482	44.7028	7.635	22.3378	73.0472	31.2275	16.1323	2.94171	4.64653	14.5942	52.0865	0.136462	3.18418	0.59333	0.935192	2.92572	42.8721	2.35381	0.0714787	10.5701	0.0969373	12.7793	1.67496	3.46675	23.4588	4.44286	85.624	12.3663	32.4176	26.0168	13.0329	35.6326
TCGA-56-8624	0.26859	0.086237	201.145	24.7975	0.0219915	32.072	9.14947	5.48234	36.6331	162.405	29.3567	1.53863	221.387	91.2125	5.96838	0.082014	141.477	14.8435	68.3165	12.2153	127.009	108.584	87.937	19.7194	13.6847	20.9955	15.7079	107.78	0.312678	5.42189	0.861976	0.994275	5.12209	352.549	9.47707	0.127605	40.6959	0.234892	21.7352	3.85346	41.8485	99.6765	8.42757	61.3642	42.6917	53.9901	89.8443	17.7126	118.994
TCGA-33-A5GW	0.170689	0.0316959	87.7145	8.48506	0.010312	10.4861	10.8345	6.09563	71.6115	116.531	26.3142	2.08132	250.315	91.6799	1.62683	0.138193	125.193	17.2268	122.341	11.8785	160.792	136.807	132.319	20.1864	6.26537	13.2621	16.952	38.814	0.197553	2.8658	1.05063	1.49128	7.2487	129.352	7.73471	0.0682411	27.0139	0.0946931	17.8725	0.956689	24.8717	47.5137	7.87471	78.0345	16.3817	35.2614	276.439	5.87494	119.777
TCGA-63-A5MV	0.0548296	0.0204379	9.1252	3.1496	0.0132574	39.0141	5.50107	4.12919	35.124	50.5467	22.32	1.28009	155.245	86.7232	10.8315	0.0308031	109.211	13.3753	77.464	10.2499	65.8456	144.631	28.0715	20.9846	7.6585	17.356	19.2213	41.7436	0.27854	5.65868	0.78327	2.07182	3.94665	110.093	5.01084	0.0687648	36.0426	0.102589	14.6831	1.77994	7.43935	46.9199	8.15849	78.1692	20.4777	45.5309	76.044	21.1183	59.8843
TCGA-33-4586	0.353971	0.0126635	25.3797	5.02861	0.00665996	18.1624	16.8981	5.45196	41.3629	101.142	21.513	1.2942	180.224	68.8978	6.98261	0.0773051	115.42	12.2156	94.4049	6.81976	82.5478	191.243	95.224	19.8207	8.96433	12.3358	29.1233	57.1164	0.19827	4.08709	0.792167	2.82784	6.63361	189.671	10.6041	0.0330225	27.2269	0.104091	15.6956	0.508376	58.12	82.8097	12.5021	94.4277	11.938	59.9811	351.994	8.21804	103.23
TCGA-68-7757	0.0936393	0.0317452	22.1905	7.95299	0.0108176	19.77	14.1879	5.39774	42.2256	82.3141	23.0113	1.7936	177.147	74.112	4.12998	0.0287727	58.977	11.1688	78.3594	28.4046	51.7979	88.9292	37.8632	20.7638	6.72388	15.1445	14.2626	25.5091	0.160411	3.09878	0.793791	1.43008	4.13057	88.5389	1.10177	0.092506	37.4284	0.111216	22.7576	2.02556	12.1851	40.4625	7.13871	89.0619	22.4449	32.7945	89.3909	15.0282	77.4035
TCGA-66-2770	0.0455151	0.0165026	17.5382	4.51069	0.0081411	21.6917	6.25042	4.89156	47.2825	51.009	21.676	1.09187	114.964	67.5383	6.47037	0.0377486	87.9456	13.018	84.5869	8.9039	24.097	130.531	67.0656	18.4523	4.81112	17.2189	16.7394	30.0031	0.144665	2.52037	0.766848	1.44675	5.77217	37.4254	7.02032	0.0400164	23.4602	0.0795894	14.4107	1.85297	7.4222	25.5674	5.38086	114.398	17.6698	43.6801	80.0065	13.5836	42.426
TCGA-O2-A52Q	0.0451881	0.0528435	40.0861	5.40149	0.0196779	66.1142	12.7089	9.42879	50.2839	148.208	23.256	0.690163	168.865	101.622	17.4876	0.0552495	191.205	18.2078	144.371	11.0268	265.599	278.762	225.86	23.2453	27.5282	25.4625	69.9628	34.6128	0.183575	6.348	0.706952	1.28422	5.89834	60.2671	2.43883	0.228038	46.9092	0.162745	38.8254	4.54066	13.1395	54.7316	10.2853	145.466	39.4388	56.3947	70.468	29.8873	102.739
TCGA-43-6647	0.139887	0.0186176	18.5503	5.01414	0.00821348	31.4131	6.72758	4.3974	34.0246	43.2822	19.6222	1.37374	102.969	38.3981	9.88558	0.0165605	24.3463	7.2085	70.7231	7.99862	21.4778	67.5977	19.9828	18.2247	2.82306	11.9563	15.3206	46.9318	0.121808	4.06574	0.673699	1.41879	2.85214	170.982	0.690002	0.0575341	31.4845	0.124913	15.4865	3.48398	17.6935	72.2605	4.73608	104.609	19.9068	45.8304	52.6066	20.8795	99.4762
TCGA-56-7731	0.0586304	0.0394614	18.665	6.662	0.0160059	38.4199	8.93856	4.41478	41.0323	67.0151	18.4014	1.84963	105.5	48.1948	6.5496	0.0352394	41.5718	9.89372	67.3844	14.049	33.8457	81.3379	39.1311	19.257	7.82575	15.641	10.4655	28.5417	0.13686	3.14182	0.650168	1.6683	3.94749	91.8851	3.98696	0.13651	30.1968	0.120862	16.1311	5.24804	9.87059	33.5526	7.83128	80.6918	24.7692	29.9909	47.264	21.8896	58.8088
TCGA-63-A5MN	0.0628985	0.0593049	101.622	11.0277	0.0255717	57.526	10.3289	5.64128	76.2678	115.2	30.1939	1.62784	76.8565	60.0884	12.4992	0.0293693	171.124	11.2166	80.5391	16.5486	102.503	134.775	133.056	20.3534	9.57712	14.3866	39.0701	59.3215	0.244771	5.64137	0.631121	1.30119	4.72041	178.524	1.24303	0.428116	30.0896	0.27229	41.1084	7.0876	16.6706	67.3659	5.72515	216.793	36.89	39.4219	37.4786	25.6712	91.5947
TCGA-NC-A5HF	0.194728	0.0310911	48.3607	8.46356	0.00871692	21.9255	6.20935	3.58558	37.4919	93.5737	18.9121	1.32193	380.686	108.506	4.99105	0.0574448	103.409	16.781	128.216	7.16153	274.873	117.344	94.9937	20.6479	16.1665	20.9301	26.6824	42.9863	0.103765	3.762	1.08771	0.94829	5.79476	240.353	4.00974	0.0420341	30.5296	0.189582	21.588	0.720766	16.7824	92.8305	8.79016	92.9413	19.9656	68.2794	375.3	12.6207	134.895
TCGA-85-8071	0.0442196	0.0119306	8.58985	3.45732	0.00419821	5.97107	9.18788	3.39961	29.4145	39.514	25.5889	0.891299	293.615	99.8218	1.20509	0.0420389	63.9485	14.7681	106.619	6.5617	45.2082	69.9417	35.099	19.7916	3.38229	18.0192	13.6258	22.874	0.228605	3.12742	1.13443	4.02228	3.99792	105.994	1.86644	0.0254149	11.4415	0.183726	11.0584	0.651186	4.84023	18.8234	7.40078	52.0143	17.1812	52.3748	187.029	3.74072	45.9029
TCGA-21-1076	0.101847	0.0447746	28.4829	12.676	0.0267072	34.0006	5.45283	6.75802	55.0904	65.3381	16.6961	0.710358	52.074	34.5259	9.19782	0.0397132	82.7966	7.08406	61.2333	9.4861	113.166	124.448	110.862	16.7126	7.375	9.90867	18.8296	88.5638	0.302919	5.0899	0.611628	0.791635	3.93982	98.6565	7.18274	0.237963	24.7505	0.165445	18.3639	2.49492	19.3881	39.7646	12.8824	125.459	16.5683	29.194	68.5812	14.7257	69.233
TCGA-56-1622	0.17889	0.121259	51.8451	13.9941	0.0245705	39.2469	6.74754	9.99209	52.5904	109.221	41.4722	2.67922	318.674	104.904	4.02564	0.0747051	115.263	15.0776	86.5425	13.0672	289.679	256.896	44.3678	22.1823	20.2017	24.7579	38.9336	76.798	0.19166	5.34673	1.12412	5.30925	5.24836	399.238	4.59544	0.20912	29.2156	0.142081	23.7839	0.539998	21.1557	69.2519	21.7307	71.1119	25.4207	86.3586	221.864	20.1531	116.123
TCGA-60-2697	0.0206804	0.0288527	14.7438	3.31869	0.0139618	42.3283	5.41919	3.12073	28.6963	39.6486	14.6634	1.06283	50.026	37.1838	7.54965	0.0193824	50.2236	5.92797	42.9756	9.62218	14.7117	83.7588	45.564	16.865	3.96377	5.97483	7.50536	23.1682	0.0779028	2.17465	0.534884	1.08482	3.16879	52.4192	2.34752	0.12495	15.309	0.0826039	13.987	4.75365	3.5638	20.944	6.06099	102.35	17.3431	22.0936	20.7856	21.3859	27.0422
TCGA-34-5232	0.0230444	0.00920652	8.33177	1.04854	0.00619351	13.4778	2.89054	3.20945	18.7369	41.0254	16.2004	0.500913	72.2748	53.5516	2.35836	0.0470016	44.4873	13.4553	70.7533	2.88713	55.3654	45.1133	28.4817	17.2656	1.55022	13.6879	8.24653	18.4732	0.11768	3.15009	0.730426	0.553108	2.89841	23.0168	4.88871	0.0288836	13.8575	0.0777515	7.12521	4.71209	3.09349	12.3048	7.63821	52.531	20.3785	27.0098	39.9282	8.86421	35.8233
TCGA-60-2723	0.142647	0.00948657	14.5147	3.49378	0.00577327	21.2733	9.33641	3.48601	24.1721	43.2998	12.1654	0.621278	82.8806	36.5517	6.23086	0.0305564	48.8913	8.92191	87.2884	4.03626	178.133	94.4878	35.6891	17.8144	3.55225	8.09278	13.953	31.6482	0.0954753	3.79822	0.599185	2.9783	2.18235	103.564	6.72563	0.0367338	18.9622	0.0619424	8.78879	1.21423	17.2246	41.2491	6.99678	62.9035	8.73563	32.5127	159.547	7.64253	49.2402
TCGA-77-8007	0.129667	0.0580748	62.0551	11.7648	0.0295794	72.6888	8.64789	6.14594	56.3416	120.16	23.7413	0.996164	137.562	62.0668	8.64836	0.0235654	133.002	11.8294	90.6265	22.5837	224.518	236.729	116.452	20.463	15.8139	18.3193	25.7451	32.2625	0.177482	4.19037	0.679195	1.53072	6.01667	159.866	1.79087	0.288531	24.0784	0.211647	37.2133	3.15742	33.0816	96.8265	7.19094	156.462	26.0742	49.1819	59.3322	32.9201	134.624
TCGA-21-1072	0.285836	0.0486495	30.8589	12.6228	0.0154621	20.1438	10.0213	13.5869	61.7146	80.8692	23.7972	1.66522	165.52	73.7793	7.61949	0.0729266	148.323	10.8984	98.5844	10.0024	144.713	381.828	87.2218	19.4071	19.4829	7.37835	56.6116	84.9861	0.21472	4.65271	0.870862	3.27436	6.87898	291.504	8.41226	0.0827228	32.8908	0.120418	20.3239	0.0967495	34.568	92.266	10.5244	129.589	9.94922	82.0452	386.714	7.28047	131.474
TCGA-L3-A524	0.325164	0.048003	65.1913	21.3914	0.0199193	42.279	23.5821	5.63733	69.6856	137.912	21.6162	1.56938	312.145	134.076	14.4863	0.188069	165.078	18.7297	102.991	7.87338	264.205	236.004	165.204	22.0786	27.6475	27.832	48.9669	65.3789	0.785526	8.96097	0.90067	3.63081	6.19586	236.889	31.8671	0.192136	43.0025	0.140791	21.5377	0.504338	58.491	81.8568	18.5609	108.464	15.926	63.939	195.169	24.9339	154.409
TCGA-LA-A7SW	0.260127	0.0441044	63.2747	8.23703	0.0159264	24.6824	17.3011	3.86423	49.5498	108.413	30.547	1.24461	548.424	169.356	9.25272	0.0486451	162.146	18.2824	236.104	12.4711	364.377	195.83	100.241	24.1066	21.011	26.7958	98.1387	111.012	0.262291	7.65203	0.982867	0.981029	4.38153	272.092	1.25856	0.179973	43.0796	0.197734	22.862	0.352001	24.1208	97.4454	8.92798	83.3892	26.7719	92.8857	113.314	21.2682	159.091
TCGA-NK-A7XE	0.0539936	0.0230569	46.7962	5.01391	0.0104731	16.9372	15.9683	3.64446	37.5944	144.064	40.2145	1.54061	558.698	235.75	4.47337	0.204842	152.93	37.3263	173.384	6.75713	144.834	99.0217	92.5825	23.072	7.83105	32.1186	58.4857	38.5782	0.30225	5.10971	1.13112	2.62869	7.00142	43.4732	5.0064	0.0514314	35.5119	0.0855131	9.59951	1.9656	7.78519	25.0916	12.8796	77.115	42.8826	64.6171	133.455	12.0364	110.972
TCGA-56-5897	0.0776689	0.0174385	29.5761	4.54614	0.00850453	25.8307	7.87503	6.07683	36.858	64.7727	19.1643	0.783243	83.1763	31.44	4.54784	0.0150887	33.7593	6.92339	66.5573	6.72029	40.5485	108.832	41.219	16.0659	2.47295	9.37704	14.0142	24.7613	0.151818	2.54898	0.715434	0.864852	3.34433	90.4236	1.13262	0.0521564	25.9877	0.129451	18.0972	3.09664	12.1205	60.8265	3.93103	85.3485	16.5	33.2221	88.7511	11.0669	43.5565
TCGA-43-A475	0.0230484	0.00759329	7.81211	0.767559	0.00620775	22.9443	2.07211	2.64992	21.8619	29.8765	22.035	0.510656	97.7532	94.2612	5.43874	0.0483447	57.5798	17.0684	80.0691	2.77793	39.3582	92.3732	46.7396	19.4918	2.60571	15.168	19.9163	13.4526	0.188776	4.76399	0.815735	1.42675	4.74201	26.1853	8.97745	0.0262541	12.4853	0.101407	5.72046	2.73816	3.72471	11.716	6.32565	85.583	21.4484	35.3653	67.641	12.099	29.6251
TCGA-56-A4ZK	0.0597166	0.0214279	20.7832	6.84879	0.0117947	10.9043	2.18659	5.27823	34.1174	54.9745	22.2768	0.394678	173.989	86.0948	2.3669	0.0646759	81.5623	16.0317	87.3546	5.23757	111.997	82.749	78.999	18.7038	5.06641	25.9429	16.1625	58.9865	0.376	4.10067	0.925155	1.21146	5.69065	33.7411	9.935	0.0390089	18.3324	0.134135	10.3733	2.17901	10.7596	11.553	8.38119	55.0111	30.7599	42.8692	63.837	5.51741	37.2623
TCGA-37-3789	0.0613938	0.0123449	20.3638	2.32863	0.00439883	24.0027	12.2314	4.68512	24.1938	47.7563	18.108	0.388452	114.932	45.6078	7.17825	0.017838	79.0093	9.19619	125.158	5.1416	130.187	55.2724	68.3658	18.7957	4.81754	12.648	56.314	35.1666	0.375814	5.86208	0.786189	0.437008	1.7891	36.1142	0.620863	0.0327855	17.1917	0.125608	14.5003	0.752269	8.92936	41.5061	7.45739	43.0951	18.1543	44.1643	116.661	10.1195	36.7558
TCGA-37-A5EM	0.0777534	0.034149	15.5028	5.0285	0.0101342	37.2767	4.16774	5.90438	53.5418	59.8548	17.489	0.654499	143.534	70.7672	8.73376	0.0224165	90.8037	10.8359	89.073	5.66985	114.776	99.8919	147.01	17.1259	3.7364	14.7338	44.6132	90.3964	0.443848	7.19294	0.821263	0.6283	3.22962	40.0442	3.59032	0.0453678	17.0343	0.139326	23.3336	0.548601	13.1517	47.6054	10.883	96.1259	12.6699	50.337	87.0571	18.7377	50.6128
TCGA-66-2792	0.127537	0.0167797	20.3225	9.66989	0.00908022	15.9654	9.63034	5.08155	55.8535	101.359	21.7333	1.11164	179.741	67.5982	3.51883	0.0568789	73.4733	9.92956	86.8868	7.34414	176.208	191.448	66.5339	19.1912	7.35297	12.4115	20.0586	45.45	0.286655	4.61433	0.83608	3.06415	4.44509	150.116	9.2342	0.0532351	24.6013	0.122344	16.4834	0.228837	19.5207	54.4382	10.4098	89.47	11.1326	63.1155	172.756	7.53585	115.561
TCGA-NC-A5HM	0.0465822	0.0471396	15.7461	8.29819	0.0164841	25.9894	14.4926	6.64663	56.8461	114.241	35.9065	1.52701	416.879	129.43	4.31654	0.07866	108.085	24.7782	184.044	14.1786	245.368	103.61	77.5606	23.4463	13.4251	30.7316	45.0546	36.5448	0.170646	4.97554	0.93579	1.73711	3.89698	76.3329	3.45468	0.114605	30.2157	0.0735862	22.0513	1.57828	6.49878	28.6493	13.4326	63.2406	29.3146	68.4651	138.807	14.9859	84.3923
TCGA-85-A513	0.0459944	0.084543	62.927	6.20904	0.0430057	76.8983	2.62931	4.30326	29.7247	81.1673	16.2269	2.29174	90.1866	65.4342	17.4103	0.044695	141.784	11.583	67.3519	29.8383	47.0661	137.151	82.8643	19.2911	23.0201	9.83255	16.0743	35.3335	0.129328	3.33793	0.571334	2.17837	5.74874	77.1801	5.07085	0.540485	24.2843	0.0696913	17.1288	7.36283	9.77954	37.1225	12.9774	116.278	24.6965	18.8271	23.5046	43.6876	40.978
TCGA-60-2724	0.164169	0.0135347	29.3666	6.7926	0.00700549	19.7903	9.91858	3.61447	20.2925	75.6162	19.0541	1.2853	183.488	43.7111	6.77518	0.0255147	52.3718	8.76333	118.236	11.8544	68.0525	77.5343	36.6392	21.0457	5.29747	12.5726	25.6809	23.9254	0.243267	4.41802	0.831692	1.11639	2.16307	96.1834	0.882481	0.0878114	41.3023	0.138352	17.1424	0.341954	21.1071	87.2319	6.188	67.2473	13.7591	63.0242	151.969	11.2442	117.803
TCGA-22-5489	0.0565482	0.0211123	15.4675	8.69406	0.0133165	53.5798	4.29322	3.17116	39.1683	43.9449	17.0286	1.29416	96.2904	52.5854	13.5843	0.0230531	49.7762	9.28948	67.6066	6.16015	24.171	96.9709	26.9361	16.4968	4.20529	10.0815	13.1458	33.4572	0.198147	3.15327	0.66761	1.60515	2.93628	113.817	3.59601	0.0669506	26.652	0.132881	14.7109	1.62729	7.0632	29.729	6.8565	84.2409	14.9651	36.304	27.1734	25.3128	43.6322
TCGA-85-7696	0.16429	0.0457647	21.4879	5.87794	0.0144634	17.0366	29.5376	4.1222	53.4362	109.31	23.0292	0.821759	178.112	136.864	3.57968	0.0573247	149.502	21.3176	106.996	7.06905	129.71	317.324	86.9926	20.1633	11.8811	30.2787	19.108	45.9422	0.289577	2.84141	0.98808	1.74605	6.78627	126.318	7.48825	0.0522358	28.1336	0.116121	17.4981	0.948567	23.8948	42.428	7.1899	122.201	19.5271	76.8263	141.438	11.3351	85.6409
TCGA-68-8250	0.0387668	0.0610759	21.4912	8.70001	0.0224134	37.7497	4.21357	4.49566	47.8637	81.7949	32.0999	0.921416	209.403	92.7633	9.04365	0.0824587	75.8799	14.2313	80.1011	6.64472	113.466	97.9415	37.6604	19.8327	6.72655	11.6032	13.7328	47.9733	0.128184	2.9915	0.809992	2.43887	3.75182	100.173	6.48333	0.151724	21.9494	0.142256	13.1657	2.50287	6.55174	34.5719	6.79462	77.4168	29.8446	47.9116	164.435	16.6834	90.5521
TCGA-66-2759	0.0978927	0.0200232	16.4494	5.59181	0.00676407	18.3043	7.67646	4.5778	36.3595	68.0045	20.2285	1.56844	99.1772	48.6461	5.36828	0.0785192	93.3077	10.4527	90.3442	8.8971	246.98	113.599	62.8797	17.9607	4.66068	9.70817	21.4414	82.0089	0.313201	4.89559	0.69999	2.47144	4.35003	74.0019	3.13565	0.0438662	25.1807	0.116199	14.9613	0.832737	14.8138	40.8824	11.4315	74.6342	14.5744	36.0648	138.484	6.53671	101.729
TCGA-51-4079	0.128599	0.0222585	27.8179	10.5114	0.0100603	14.8679	16.7293	5.97392	64.9741	106.395	20.0371	1.16612	92.5119	42.699	4.61294	0.061473	137.87	10.2358	81.18	9.35325	143.866	139.31	93.704	18.2016	4.26984	12.5739	19.4785	59.3513	0.223739	3.78784	0.758725	1.34051	4.19089	100.476	6.87018	0.0725103	19.7454	0.110282	22.6124	1.19763	24.2635	55.4912	8.26843	101.831	15.0066	45.1823	162.479	7.34042	89.1992
TCGA-85-A4CN	0.165544	0.0110604	20.5712	4.59244	0.00686769	15.902	8.8824	4.39576	41.0051	71.2074	16.0742	1.0931	187.967	57.447	6.64237	0.0334045	83.7133	9.1975	106.395	8.09715	88.16	120.988	113.542	18.2701	7.08339	11.7462	17.7419	31.8345	0.182044	3.68769	0.768	1.55934	4.96261	139.601	5.50227	0.0363966	18.9616	0.0789453	13.572	0.561397	21.0665	53.1377	6.77408	106.806	11.07	31.7778	219.197	12.3701	89.4894
TCGA-56-A5DS	0.0313352	0.0170721	11.3873	1.54401	0.00892155	17.4275	4.59771	3.54595	30.9643	42.2889	20.7232	1.09444	166.324	70.4802	2.77244	0.0355366	62.1819	13.2447	75.793	8.13284	41.5417	54.0469	24.8349	18.323	2.73247	15.0966	14.0784	21.6294	0.23625	3.21562	0.871174	0.949061	4.52526	87.2276	3.83437	0.0397306	22.6519	0.0994764	10.3582	2.62027	3.69553	27.592	8.63196	62.2039	18.1295	32.9586	91.1675	10.0818	38.3043
TCGA-22-1012	0.231648	0.0238275	18.9463	11.0907	0.011454	16.24	4.6949	2.53715	31.511	115.246	13.8947	1.41942	150.664	61.0477	6.8848	0.0738595	81.807	12.7664	102.689	4.74443	285.351	146.842	85.6782	18.8282	4.60419	16.0183	20.7098	31.3343	0.219978	5.3567	0.781695	2.03203	1.96123	190.287	8.4476	0.0633392	29.1744	0.133635	9.54803	0.928643	38.3941	65.1759	9.98259	72.2131	12.757	46.3196	89.5631	8.91466	92.4325
TCGA-43-7657	0.112715	0.0415367	33.1111	5.66489	0.00934318	35.547	9.67373	7.03093	55.754	120.817	20.8124	1.30755	241.537	72.0678	15.621	0.0555357	93.3709	10.8368	91.2404	8.33348	74.3222	118.95	80.8063	19.937	18.5723	16.2876	19.5169	75.8243	0.554225	3.34433	0.849174	4.46729	3.64483	170.867	5.64825	0.0347752	40.8391	0.189563	14.2046	0.418738	17.1992	51.977	9.74467	94.6467	11.9982	88.2114	211.717	19.7055	139.013
TCGA-39-5035	0.0266039	0.011308	8.30264	1.9561	0.00531604	30.5505	1.41382	2.53792	14.539	49.0472	11.6143	0.685742	104.682	55.0795	9.15677	0.0228739	47.9856	11.4937	82.4337	3.33564	75.5812	69.6721	44.0394	17.5625	2.21061	11.4458	13.0592	9.81024	0.0953999	3.42535	0.613831	1.0375	1.47621	53.8526	6.18254	0.0166216	10.2394	0.101564	7.07111	2.15626	4.21097	15.6046	5.75395	65.9197	11.2682	34.3375	34.5435	18.6203	33.9667
TCGA-94-A4VJ	0.160607	0.0347173	103.845	8.01754	0.00993561	17.9223	9.59167	5.46545	51.5759	101.069	31.2043	0.933021	297.836	91.1173	2.62042	0.0260703	93.0743	19.4086	123.649	7.66266	143.196	63.7886	57.1256	19.0954	7.08717	26.8342	14.5415	50.1976	0.292517	2.70478	0.999773	1.21419	4.16813	61.6268	0.985477	0.0668838	28.1882	0.133892	17.8417	3.43438	35.2808	54.878	7.91625	56.5757	39.6122	54.2917	130.136	12.92	77.4395
TCGA-21-A5DI	0.0728159	0.0133818	16.2434	7.3349	0.00555981	19.6852	8.47165	5.6231	23.3969	99.9051	29.8296	1.09829	386.558	103.131	6.62414	0.0252756	58.4916	15.2868	132.203	5.13135	150.305	80.8797	46.2662	19.9014	4.00071	19.4249	35.2121	36.3948	0.153939	4.25517	1.04909	1.17809	2.47578	83.4777	1.0367	0.0212454	23.4116	0.113289	13.7837	0.878999	8.35673	47.5885	6.21578	53.9338	24.1657	75.9979	154.852	10.1077	107.967
TCGA-85-6175	0.138245	0.0506006	60.0621	14.0042	0.0251981	41.3359	9.79391	6.17188	74.9765	68.7632	24.824	1.86459	80.4491	46.0091	9.24205	0.0149756	53.7968	7.09397	63.495	24.3956	13.31	92.7309	56.9367	18.6288	6.60214	13.6962	18.3473	51.6124	0.217173	3.53501	0.678951	1.83615	2.99847	258.992	0.640655	0.362335	36.6792	0.234586	26.0054	3.63854	23.651	87.7309	4.99075	210.221	24.0397	43.3693	51.3169	23.7552	76.7041
TCGA-39-5024	0.0706011	0.0378641	29.7256	4.11167	0.0110608	27.0152	10.4289	5.58658	64.4983	76.2852	15.8311	1.15922	181.033	47.8771	4.27237	0.0351177	83.2514	13.1351	100.913	9.21024	118.645	82.7932	53.3767	17.6369	3.05294	16.6552	14.2415	30.3504	0.198223	2.83194	0.842283	1.80438	3.86266	46.639	3.59367	0.0726505	23.6352	0.100835	17.4656	2.54736	9.4503	43.3759	10.7701	66.2865	14.8851	37.8737	152.034	14.1252	55.7225
TCGA-63-A5ML	0.14199	0.0481248	41.431	10.0078	0.0199155	25.6296	16.5939	7.07763	83.0197	108.633	30.5834	1.50581	233.411	124.156	14.0783	0.185345	159.644	17.2512	97.3504	8.05913	106.205	308.576	120.147	20.5358	33.8699	20.3882	31.7401	104.829	0.306461	3.90077	1.01263	7.60331	10.5446	121.988	14.7668	0.0812477	74.726	0.170785	23.5495	1.05812	27.3552	79.9128	10.4429	158.92	21.6954	82.875	293.823	17.8603	157.969
TCGA-98-A53H	0.0318533	0.0268539	25.4906	3.83421	0.0135065	44.9387	5.66709	2.99659	26.518	43.0378	16.5031	1.01023	66.6607	45.9311	7.46842	0.0206425	39.5718	7.49331	49.8093	8.80402	6.5244	79.692	40.371	18.3698	4.51197	11.4167	6.73326	15.7381	0.071527	1.90462	0.605556	0.777934	3.87027	60.1918	2.95728	0.0892266	23.3595	0.113053	14.5064	5.87454	4.03162	23.0108	4.73248	71.5533	22.96	29.7806	33.2342	23.8132	28.8233
TCGA-60-2704	0.0485011	0.0323354	13.2103	4.77669	0.0148016	35.2967	3.47299	4.48367	42.9249	42.1773	17.8081	0.995887	51.3736	33.4856	8.92806	0.0190694	69.0214	5.22797	44.8478	7.04859	23.1051	97.1661	39.8773	17.0975	2.84155	5.24953	23.9026	74.9309	0.186838	5.07079	0.661046	0.956218	2.78305	129.8	2.81854	0.106583	14.6628	0.169975	18.2116	1.10439	6.84809	26.2909	6.06682	127.412	12.9062	53.2697	44.2705	17.8072	42.3811
TCGA-52-7811	0.0705385	0.0226758	35.02	6.64472	0.01046	21.6703	13.8263	5.4474	45.7763	77.4498	22.5744	0.894495	143.923	57.7172	4.64699	0.0486509	83.0544	11.7603	103.424	7.51142	44.9047	86.2522	75.9642	20.0377	5.9603	17.8137	23.8172	36.5051	0.15208	3.57373	0.857333	1.05084	4.30878	87.6081	3.03132	0.0850547	29.8972	0.137417	18.0262	1.63442	10.8777	41.1219	6.93852	73.5818	22.4636	55.8883	157.227	10.1171	73.5587
TCGA-34-2596	0.158411	0.0271069	31.1443	9.35875	0.0156053	32.0461	6.64692	5.32624	64.2518	105.745	25.8112	1.25515	149.86	71.4721	7.93498	0.0882042	89.8125	11.7163	78.0671	6.92128	65.2767	193.853	88.9744	19.4744	6.96952	11.0538	19.1541	55.5285	0.225611	3.70924	0.755623	5.10501	5.32743	184.777	14.524	0.0849373	49.1425	0.135477	15.1231	0.902854	23.0917	59.6955	10.0918	154.538	10.0744	57.7905	186.152	12.8717	123.516
TCGA-56-8082	0.135203	0.0275564	35.5901	8.67414	0.0119838	24.4475	3.84439	6.56805	69.3635	93.4596	26.146	3.33859	329.863	88.5269	4.22909	0.0914399	113.897	13.4535	90.3063	8.56285	349.057	134.13	49.0997	19.8022	3.23365	17.9327	32.0803	54.4497	0.729275	6.4851	1.02874	3.67471	5.21607	261.232	13.4614	0.0559877	42.0803	0.22739	21.1952	0.683563	18.7824	90.9777	13.0031	62.2045	14.0529	63.675	317.775	12.277	113.734
TCGA-85-A5B5	0.136711	0.0310052	20.4847	6.25373	0.0126838	14.3326	8.24808	4.94588	27.8775	112.243	21.7318	0.740978	314.982	137.24	4.6074	0.0498502	122.766	17.2224	109.825	5.60836	121.494	153.151	85.2303	21.6296	17.6323	22.7757	12.2948	36.125	0.107346	2.04677	0.871873	2.22507	4.1313	77.174	7.04294	0.0544319	50.1666	0.0672095	10.0016	0.693739	22.4252	38.5831	9.02193	68.2479	16.7062	66.3811	119.43	11.4811	84.6909
TCGA-NK-A5D1	0.033501	0.0175625	20.1233	4.50644	0.00868862	71.585	4.98372	3.78477	65.9004	59.3521	29.9849	0.941295	1185.52	285.185	14.0049	0.133489	143.406	26.5524	126.482	4.89372	177.278	69.8207	61.8242	23.1756	5.50957	32.281	36.6511	46.44	0.389302	7.11947	1.14939	4.99317	5.86141	120.115	22.8422	0.047068	25.3002	0.327019	18.4454	0.357096	4.1367	33.9223	14.9437	47.8924	14.4114	122.597	41.9243	31.051	68.1718
TCGA-66-2783	0.11795	0.0219437	27.3136	7.76389	0.00657896	19.6394	7.55546	4.72531	25.1404	65.0163	18.4608	1.1376	126.738	47.2027	3.66762	0.0547638	59.4439	10.2379	78.8974	7.03924	165.328	83.1786	64.6206	17.137	6.15368	7.74574	13.4845	57.7158	0.149818	3.3324	0.710274	1.52783	6.42657	73.8011	5.6393	0.0233675	26.8508	0.104707	14.4214	1.4573	12.4932	46.9262	8.80018	68.6025	13.7881	29.3509	154.518	6.85175	49.6075
TCGA-85-8350	0.0614472	0.0360325	29.736	8.63812	0.010018	46.2583	6.39342	4.00321	78.29	61.3972	31.905	1.31872	274.798	83.5179	11.7156	0.0319905	91.971	12.675	89.3468	11.0531	72.9832	64.0466	54.6595	20.8605	4.88156	20.3243	24.2329	34.1129	0.23489	3.75202	0.851359	1.36016	3.81729	129.437	3.32495	0.0769831	38.1794	0.146073	20.0882	2.43395	9.05281	58.7453	4.5811	124.084	27.8509	57.3664	90.4181	25.203	89.0308
TCGA-NC-A5HP	0.179739	0.0425712	20.9537	5.90884	0.0126527	21.9651	42.9002	4.48643	61.0074	90.4516	23.1362	1.70794	231.715	104.231	5.55718	0.0368036	140.247	13.4472	110.049	11.8587	95.2678	186.185	117.002	20.8083	20.525	21.4285	38.4622	43.7232	0.310475	4.40811	0.979425	1.23797	5.4107	219.754	3.76416	0.0624531	40.6045	0.126466	25.1821	0.415417	22.9851	77.7867	10.1669	101.211	21.8949	76.5983	124.123	16.1493	86.0794
TCGA-33-4566	0.0727802	0.00875698	28.9031	3.4842	0.00495733	14.2101	30.8849	3.73135	23.004	62.2936	21.7329	0.561939	130.896	60.556	5.42966	0.0301771	63.4709	12.5228	123.423	4.88918	112.181	84.9129	61.0048	19.9052	6.84601	13.1835	26.7524	30.6767	0.133006	2.88254	0.752589	0.936012	2.45283	41.0117	1.64814	0.0329697	19.4131	0.0837943	13.1697	1.4091	10.6807	20.8714	3.698	45.7231	19.6815	50.0032	98.3418	7.21511	68.9996
TCGA-77-A5GH	0.0576052	0.0214108	7.0326	3.10121	0.00951141	36.9008	0.967343	2.673	19.465	31.4227	20.8513	0.921101	82.8479	55.6996	10.9976	0.0178652	60.8853	9.75572	61.8744	3.60958	59.4883	165.869	20.3694	17.0533	4.32094	11.8584	13.0107	33.6975	0.105977	2.77837	0.724852	2.31026	2.2427	104.161	1.62155	0.0271116	22.5628	0.0788145	10.6227	2.23197	7.6045	36.5992	3.77448	74.5498	23.7703	39.3429	41.7259	15.4092	40.3054
TCGA-18-5592	0.318949	0.0376494	42.8909	10.6892	0.0121239	12.2965	20.9229	6.76475	65.7183	116.48	18.3309	1.22049	250.02	75.8309	4.38187	0.0961852	110.606	14.7654	113.307	8.30889	206.26	404.74	76.6048	17.9249	17.498	17.3468	27.3205	46.7004	0.303846	4.09663	1.0807	3.1637	6.66512	266.341	15.177	0.040682	32.9579	0.182408	17.4472	0.767361	26.1945	64.3953	7.45966	120.448	14.7365	65.9021	438.265	6.66757	116.498
TCGA-34-8454	0.0410103	0.0189607	19.3875	1.48589	0.00725069	21.0022	5.67385	4.46013	32.1357	43.7529	18.2136	0.596069	133.906	47.7876	4.50388	0.0270135	42.3492	9.82236	78.545	7.27283	67.9079	64.997	28.9527	17.0065	1.81262	13.1681	13.3606	29.2334	0.150313	3.35065	0.794124	0.675179	4.25134	39.5313	1.50883	0.0645947	12.4728	0.0874462	13.7809	3.23688	4.59131	34.6238	5.63834	61.7087	16.0637	29.7865	70.0613	11.8111	45.1065
TCGA-85-7698	0.265237	0.0317218	33.6615	10.6883	0.0139369	19.5355	9.00037	4.49501	40.281	62.402	22.6684	0.793052	138.646	60.4253	5.07871	0.0301188	69.3921	11.3998	91.3278	7.02589	103.468	187.47	68.1964	18.45	4.57296	18.4283	23.8924	31.1862	0.198883	4.80273	0.774583	1.96893	4.51814	181.056	6.19083	0.0717243	28.2467	0.125897	17.5052	1.25467	39.3624	48.2964	6.57977	72.7678	16.7668	48.557	144.074	10.2524	73.4252
TCGA-96-A4JK	0.0572231	0.0138852	15.7777	3.97269	0.0081168	10.6065	4.64158	2.9511	51.1205	78.1826	18.8735	0.606216	242.088	96.1026	3.39647	0.0387073	66.1638	14.552	113.666	3.84299	124.636	117.427	60.4267	18.6654	5.32846	15.4464	23.4505	25.7449	0.171537	3.14736	0.971455	1.10517	4.16542	73.7921	6.09316	0.0255097	23.3388	0.142789	12.0348	0.777209	9.2688	17.9438	5.45834	80.5958	12.7141	47.7187	105.372	8.6238	68.7943
TCGA-21-1081	0.124305	0.0230305	19.4412	4.19812	0.00538942	15.1383	4.85589	3.0467	20.7656	53.0871	19.6823	0.292956	292.333	76.8794	2.75655	0.0187252	54.3637	12.2988	106.078	5.21102	83.774	93.108	25.8015	16.4354	2.66557	14.1826	11.2509	75.0381	0.125971	2.83528	0.971726	0.781475	4.47427	40.8136	4.26009	0.0195368	9.3656	0.0595002	11.1138	0.503016	15.2939	25.5366	6.17128	42.3218	14.2735	52.5381	57.8324	10.3698	57.9201
TCGA-66-2794	0.0364441	0.00772894	10.0715	1.04248	0.00698464	13.3338	1.97	3.09635	22.2542	50.2596	14.8583	0.366683	87.5768	56.7592	4.04421	0.0620381	57.6708	12.3243	78.2984	2.16435	59.4754	71.6345	40.0034	18.5991	3.03736	14.8184	16.4654	11.4721	0.09959	2.5543	0.712196	1.29652	3.138	47.5869	13.14	0.037055	15.7549	0.0756013	7.22353	1.24356	5.9571	10.2579	8.35435	42.7935	13.6071	39.4059	142.997	5.77825	49.6329
TCGA-56-A4ZJ	0.0651135	0.0338187	34.8125	6.85454	0.0142619	41.2028	5.23541	5.90284	52.7503	71.5541	18.6561	1.38336	104.068	46.5665	10.3906	0.0223761	57.3081	8.8718	67.554	16.0028	40.547	80.7967	49.0308	19.274	7.53815	13.9114	11.8148	37.148	0.125599	2.52819	0.660598	0.918228	3.76877	98.269	2.13639	0.136667	33.9284	0.141741	19.9997	4.39779	11.1127	50.436	5.42828	101.005	26.9425	35.3323	77.688	22.6762	61.2529
TCGA-77-A5GB	0.0367968	0.00907861	7.02368	1.89586	0.00370311	10.6812	3.65062	2.1748	13.5871	25.1244	11.3814	0.361767	116.288	38.3136	3.18367	0.00970959	35.9552	7.92272	98.8015	3.74597	58.7231	46.1806	26.9989	16.0851	2.55594	10.4707	9.74152	30.438	0.134806	2.08367	0.700408	0.4636	2.17896	23.8911	0.45624	0.0136801	13.4016	0.0643177	9.52483	1.05236	4.4463	21.4454	3.47097	47.0142	9.96175	31.5238	22.6301	6.61621	32.8372
TCGA-77-6842	0.0389304	0.0199594	10.3684	5.49304	0.0101229	32.4588	1.2027	2.50597	26.8095	48.3968	23.0536	1.32545	111.415	58.2319	7.73572	0.0222648	51.9627	8.86142	71.0918	3.79684	68.9203	104.48	16.5037	18.1283	2.34812	9.36874	14.3096	28.7992	0.128702	2.71696	0.68734	1.35256	2.61062	144.513	2.91763	0.0599729	21.2531	0.0925087	10.2119	1.97479	6.4679	37.2162	5.91388	66.1142	16.3898	35.4568	45.0778	18.6715	47.3024
TCGA-33-4532	0.124362	0.0174792	31.7484	8.17723	0.00993656	12.6054	7.46647	3.36546	30.1661	105.404	26.4609	0.745593	346.7	121.569	3.53522	0.150301	141.798	15.2239	104.956	5.9697	284.411	150.224	52.7089	22.1412	10.9709	15.008	16.2648	32.8934	0.163681	3.14107	0.965704	3.57556	5.13673	157.133	11.6288	0.0655761	31.8363	0.0819996	8.78119	0.323748	21.3372	28.2928	6.7648	55.7943	23.1419	58.1126	239.218	5.127	122.005
TCGA-85-A511	0.0365374	0.013868	9.55808	2.12302	0.00477313	19.3527	5.67426	3.56132	31.1454	37.7733	22.0223	0.469315	129.89	53.0512	5.61464	0.0140715	52.0463	9.62679	82.2906	3.46661	36.1315	58.8545	40.6017	17.5107	2.0698	12.6951	18.7538	24.484	0.117804	2.49667	0.824267	0.87269	2.54233	35.0007	1.12511	0.0206014	10.2921	0.0768593	12.7137	1.11502	5.25488	20.0698	4.8996	72.4003	15.755	45.7965	92.4195	11.7313	45.8613
TCGA-56-8629	0.0753644	0.0291464	46.0553	5.5994	0.0075035	21.7681	18.2356	5.56511	62.6104	114.246	47.0461	0.74756	308.151	108.798	5.60485	0.0555281	118.585	19.6661	126.952	5.42338	294.997	83.4418	45.678	23.1772	4.6415	28.824	42.1142	69.8798	0.349408	4.48208	1.00291	1.53091	4.84123	115.599	5.12768	0.073682	40.8095	0.13419	16.0439	2.0407	20.2498	91.4901	5.63127	86.344	43.0825	61.2848	264.877	16.5705	175.927
TCGA-77-6845	0.697731	0.0610386	47.747	17.3455	0.0216263	17.5169	42.0791	8.44808	65.6331	180.892	16.8453	1.92073	375.164	135.33	4.67756	0.170085	188.449	17.2921	132.551	15.4491	443.608	463.837	148.054	20.468	42.0944	18.764	37.5857	89.5669	0.320724	5.86395	1.07443	3.78833	9.36757	554.903	12.7224	0.0970116	61.5969	0.110809	17.8007	0.354996	87.0462	80.6545	10.5644	98.199	14.7111	62.8066	342.294	10.0526	177.102
TCGA-77-A5FZ	0.0117894	0.015677	9.7204	1.28469	0.011189	55.1113	3.82038	2.71042	18.5328	29.9415	12.5499	0.787376	34.1096	36.0417	9.64122	0.0159511	45.6924	5.36452	39.1817	7.42618	2.88456	59.8917	34.6186	17.336	2.75832	5.46174	6.09805	12.3165	0.0608095	1.90093	0.47599	0.600484	2.76486	28.2017	1.12148	0.11119	13.5233	0.0661941	11.5749	6.64237	2.2181	9.96037	5.60241	91.7127	17.0838	18.205	10.6213	27.3082	15.5675
TCGA-77-8139	0.0667826	0.0133907	13.9908	5.29576	0.00646685	15.3691	5.42844	3.14628	23.9017	39.58	21.299	0.762897	224.451	80.6006	3.1648	0.0162465	55.5326	12.296	104.541	6.39046	63.0556	73.6726	15.1329	18.6515	2.52006	12.2651	14.1768	44.0242	0.230137	4.96722	0.901904	2.24529	2.96206	160.75	1.51072	0.0306965	16.539	0.159808	13.766	0.4797	7.51206	35.7986	5.46561	40.0451	11.3386	56.1886	78.3298	8.38344	59.2507
TCGA-77-A5G7	0.0482066	0.00455735	10.2358	0.894155	0.00349255	15.08	4.2956	1.79617	12.8413	72.3422	20.2648	0.618953	357.546	131.234	2.41161	0.0320666	69.845	19.5607	126.32	2.23481	104.966	51.8271	35.1648	20.3488	2.60745	18.4142	13.7544	8.89319	0.106725	2.47082	0.938789	0.811295	2.02785	42.1964	2.50917	0.00992087	11.4873	0.0466817	7.01904	0.270262	6.4699	26.3631	6.65675	38.7028	9.95443	52.7838	59.2763	12.5955	60.8943
TCGA-66-2786	0.0884761	0.0681692	42.4801	8.07819	0.0230046	67.3922	5.0637	5.64013	71.9412	81.6326	23.7187	1.98633	161.521	57.4497	10.493	0.0774131	85.8007	13.6736	103.443	23.2039	454.977	209.603	91.0575	19.5175	10.989	15.4437	41.851	71.4513	0.277925	7.72348	0.811041	1.37979	6.49382	229.169	11.1555	0.249235	29.3526	0.332664	26.9163	2.33331	13.8972	86.1963	9.08559	95.5195	23.7864	44.0984	272.702	27.3432	93.9834
TCGA-77-8144	0.055167	0.00827965	15.0751	2.40415	0.00394919	8.34401	14.4003	3.33007	20.2357	65.9052	22.9286	0.425995	211.511	95.8544	1.72734	0.024651	51.2082	16.2943	195.304	3.58198	141.505	69.2998	54.4463	21.7189	2.50265	19.5579	18.5178	12.978	0.103789	2.37107	0.942139	0.572449	1.49795	29.0914	0.574949	0.0189973	12.5632	0.055127	11.5195	0.500455	10.0463	19.949	4.25539	36.8004	16.9567	72.5489	48.9451	7.16888	53.3661
TCGA-58-8387	0.0230931	0.002956	4.46478	0.346081	0.00273581	23.0176	2.94957	1.62139	5.86084	35.5566	13.9946	0.290831	95.6225	55.2524	5.56185	0.026758	52.566	10.5655	70.3324	1.58593	76.2833	42.1073	18.0203	19.0507	1.79618	10.0194	8.70296	5.5671	0.091828	2.23125	0.574078	1.56491	1.38983	20.1288	2.76491	0.00868411	7.8576	0.0210024	4.76842	0.758105	3.10346	11.6502	9.0362	31.6511	9.43069	28.0397	28.3241	9.7961	24.7449
TCGA-60-2725	0.0279377	0.00935854	5.04628	2.0387	0.00667629	28.1352	2.26506	2.60686	20.5368	25.8051	17.1649	0.956708	63.3023	38.3247	6.49021	0.0284932	39.5151	7.7371	62.8471	4.78082	31.7265	58.7464	24.7178	18.0001	1.27435	10.4027	15.014	29.3966	0.156171	4.29327	0.605103	1.18111	2.03512	59.5853	2.42692	0.045741	16.7191	0.0926926	8.91145	2.11356	4.28796	21.7584	8.04086	42.1508	15.3294	29.701	37.7233	12.0537	23.072
TCGA-52-7810	0.213457	0.0304323	34.8426	10.3099	0.00769093	34.8754	6.90212	7.06219	23.324	132.865	16.8857	0.964431	300.467	65.3903	9.59435	0.0347641	66.3583	12.3581	127.185	5.01285	244.376	123.283	46.4573	20.8906	11.1549	14.8711	41.8473	32.1133	0.23763	5.99497	0.82137	1.6336	2.75136	152.49	3.40161	0.0449775	33.5762	0.157603	13.8905	0.504257	29.4606	75.9395	7.94343	51.6737	17.5116	71.9181	217.077	16.475	91.1278
TCGA-22-4599	0.0714782	0.0245209	4.79134	4.40061	0.0112871	31.5557	7.65291	3.36201	20.9049	67.3529	17.6732	0.755983	106.887	64.3836	12.368	0.0553641	76.3434	12.283	89.7959	5.13009	170.865	208.515	56.4793	19.2487	6.40163	12.4436	22.2032	47.4434	0.122473	4.72152	0.666762	2.33409	3.74575	84.1478	10.8162	0.0538466	17.6691	0.0498986	8.19239	1.07205	8.61288	21.1248	12.8431	79.7821	12.1352	55.4974	66.5671	10.4223	63.9016
TCGA-85-8584	0.0441221	0.0607636	79.3817	1.97708	0.0143404	57.6876	4.91598	4.4755	53.192	79.1328	28.2611	1.53867	185.287	84.5291	11.034	0.0390542	83.8711	14.8197	84.808	11.1201	28.1593	125.457	98.6454	20.4643	9.59989	18.0953	30.9073	25.4693	0.100163	2.81337	0.770628	1.1576	5.29978	18.7119	3.91242	0.138664	22.4342	0.128835	21.4181	5.87516	7.91576	18.2695	4.40193	69.9555	32.6996	30.9748	80.0881	22.9502	79.642
TCGA-90-6837	0.126887	0.0169946	23.9605	10.5041	0.00779039	17.7219	8.37088	4.9438	29.608	70.7886	14.3871	0.886115	102.239	38.9344	5.94347	0.0272362	37.7559	8.36171	73.4485	7.09772	99.5788	76.5048	46.0645	16.6021	4.13192	9.20043	14.8749	45.6917	0.169158	3.0738	0.634525	1.27656	3.57747	120.228	1.50172	0.056818	23.4554	0.113103	13.8794	2.38784	16.9025	47.0255	4.24581	93.1142	15.1818	31.0075	77.7879	11.1007	88.923
TCGA-NC-A5HT	0.267247	0.0257489	31.2636	8.55341	0.0167384	47.8835	10.5912	6.55427	29.8133	123.422	27.6754	2.08461	566.18	190.665	9.38258	0.0588305	88.0234	18.9072	106.2	15.3827	100.816	124.292	34.4988	22.0442	10.2925	26.8718	38.9001	36.2984	0.447915	8.79811	1.04666	4.88704	3.53153	142.035	5.59766	0.107354	20.8642	0.172952	19.7567	0.18329	21.2446	50.8225	18.1339	69.0658	16.4135	67.608	156.564	30.8675	74.0737
TCGA-39-5011	0.0751025	0.0547969	79.5162	9.73509	0.0159605	38.2636	4.106	7.95489	40.6828	229.098	22.2081	1.41524	112.794	53.3989	7.40486	0.0809873	135.487	11.5702	90.8661	22.6361	417.577	333.16	181.315	20.1236	14.2149	12.4411	22.3905	71.3894	0.139283	3.59565	0.577918	4.01908	7.60094	188.552	6.86283	0.158948	24.4296	0.130413	23.8047	3.4866	19.3664	73.9192	12.1388	104.38	21.2182	29.1126	97.1407	13.5409	129.362
TCGA-21-5786	0.084798	0.0442279	26.1157	4.95374	0.0129152	25.8092	8.36912	3.6282	44.0362	86.0052	29.2668	0.974721	389.301	133.906	6.85604	0.0377972	96.4029	15.0418	107.85	5.33547	71.4383	87.0794	44.2134	22.0012	9.54244	18.7069	26.4567	60.7214	0.219965	3.85398	0.968337	1.73246	3.19492	310.845	1.85853	0.0768409	40.8802	0.13636	9.34649	0.917498	11.2613	49.0654	5.98918	90.4465	26.4203	84.5861	64.3977	17.1447	142.98
TCGA-63-A5MW	0.120188	0.0260735	28.7111	6.59622	0.00705234	80.9469	3.8802	3.11449	26.2693	39.0676	17.1968	0.937335	381.723	133.415	19.463	0.0145623	89.6596	12.3397	96.6429	5.55753	162.392	83.1225	19.647	19.8957	3.15861	13.9959	27.9959	43.0491	0.17003	4.59373	0.932974	4.15104	2.59476	257.536	2.62919	0.0223223	17.7616	0.158802	11.4833	0.175002	12.202	146.768	10.7505	56.9436	7.607	93.3836	116.946	50.4018	92.3463
TCGA-85-6798	0.216714	0.0118457	40.7053	7.16238	0.00572506	10.2142	7.64165	5.01971	32.3352	76.1542	12.6741	0.747824	204.298	60.6875	3.94555	0.0261854	59.7364	7.86464	88.5882	5.5366	58.3238	121.022	57.2157	17.1821	3.61945	7.09481	9.86588	31.8952	0.152128	2.69245	0.760224	1.54078	3.93809	139.309	4.76863	0.0302535	18.6906	0.0755035	10.9999	0.237744	27.6276	33.0945	5.03963	66.6701	6.85427	34.2924	216.734	6.32942	85.834
TCGA-77-8008	0.0731257	0.0147649	17.7519	3.04328	0.00615507	19.2893	9.47677	4.18177	36.7926	37.7227	19.4679	0.600446	82.886	37.0199	5.41211	0.00695023	30.464	6.01504	70.2877	8.41795	16.6555	70.6147	22.6143	17.4496	1.97761	10.0842	12.3655	33.7885	0.133478	2.30047	0.654586	0.586049	1.92424	65.2424	0.219863	0.0421795	23.0803	0.0872464	18.7016	2.56519	11.1539	50.405	2.61967	97.8783	19.3612	41.2559	36.7156	11.9063	41.5414
TCGA-77-8140	0.140034	0.0100134	16.3721	2.22135	0.00421418	16.5427	3.2669	2.73852	14.3249	65.098	20.4055	0.957364	211.147	90.0214	3.78305	0.0419649	41.2165	16.1403	101.087	3.72338	190.733	99.2191	27.6208	19.9031	3.04856	15.164	25.2449	37.7746	0.184177	4.7209	0.862274	1.10336	2.97269	134.384	3.33315	0.0200876	19.4972	0.110209	8.43578	0.842605	15.6427	50.5041	7.1967	31.831	16.0543	43.1896	136.689	10.7735	82.0842
TCGA-46-3768	0.136739	0.0350566	29.8169	5.14688	0.013255	23.1912	6.37435	4.55247	48.108	151.555	25.8593	1.11245	171.048	86.7842	8.00938	0.161392	206.038	14.6415	83.7487	5.28326	171.178	291.2	85.4974	20.5051	16.2058	12.1516	19.5476	62.5243	0.218946	3.14061	0.784636	3.39361	9.8335	185.288	23.0362	0.0735472	33.529	0.128817	14.9099	0.705329	26.082	56.9873	11.1654	160.46	15.1373	59.3536	273.16	11.1755	150.642
TCGA-66-2793	0.0577473	0.0587297	37.0284	9.50776	0.0378765	28.0843	7.76049	5.47535	81.2912	114.479	25.194	3.41939	754.886	308.746	7.09061	0.281916	379.356	22.9607	96.2171	12.741	437.674	175.615	90.8906	22.6799	17.9335	19.1264	33.6065	125.686	0.475564	7.34599	1.1322	6.68347	5.44292	280.188	29.1509	0.221341	38.3727	0.136295	15.3285	0.230448	6.43685	52.0999	17.1937	62.5095	14.1582	95.762	206.094	18.106	118.146
TCGA-85-7710	0.0782531	0.019494	19.8215	6.91166	0.00630917	15.6698	14.0419	5.35243	53.5402	53.4816	31.1197	0.875722	278.672	102.172	2.605	0.0365663	56.5535	23.6904	121.677	7.33218	146.691	118.633	37.0796	20.1657	4.02547	33.4173	15.4348	44.1173	0.276239	3.12008	1.05509	0.706164	5.66904	61.895	3.55317	0.0366903	21.3516	0.143091	18.0516	3.72804	12.7262	59.1979	3.75895	58.4932	25.1303	68.6988	105.916	7.67217	66.1453
TCGA-22-4595	0.0882151	0.0164698	23.5328	13.3436	0.0063459	16.1677	4.4626	3.73448	34.3505	51.6949	17.2669	1.13557	147.616	48.0543	3.58937	0.0273612	96.1787	9.02719	81.1185	6.43466	181.649	85.6602	42.6652	17.1404	5.59888	7.87998	28.3024	140.924	0.365734	5.56807	0.743907	2.10908	3.85265	137.016	2.53223	0.0570651	27.5476	0.257135	18.573	0.947127	13.0849	49.5384	9.06079	82.0305	12.6122	32.2076	78.6264	9.60336	89.1731
TCGA-56-5898	0.340697	0.0862513	74.3053	22.4175	0.035014	22.9021	11.0792	8.56997	85.7433	134.941	27.1492	2.21074	198.981	86.1015	4.57733	0.0706669	91.273	13.5193	88.7156	21.5528	114.631	127.27	82.2636	20.5048	12.63	22.7355	24.9049	55.616	0.273152	5.26536	0.859018	1.08757	4.65159	374.806	4.98916	0.3173	44.5404	0.260607	25.3762	3.57575	56.1174	94.6952	7.71043	121.598	36.6178	45.8395	126.604	13.1321	106.4
TCGA-66-2780	0.0990879	0.0277052	27.794	4.96207	0.00749682	45.6442	21.8717	6.60733	43.0482	82.9383	23.1548	0.82204	175.017	51.8442	11.3731	0.0343593	65.8706	10.7026	120.226	11.917	147.531	110.829	58.503	19.4607	13.1347	16.0359	30.548	52.2611	0.213455	4.92756	0.774259	0.764856	4.46547	101.359	2.42807	0.0508731	34.6177	0.139952	22.1033	2.09537	13.4675	78.6961	7.2949	78.0017	25.434	52.9086	135.252	18.9125	116.904
TCGA-58-A46K	0.117645	0.0228943	35.123	11.5386	0.0131109	16.5872	10.7555	7.43975	54.3677	134.647	31.4046	2.90603	221.898	91.3294	10.1053	0.137416	153.837	14.9109	105.008	9.42547	163.973	265.998	134.974	20.1164	16.586	11.628	46.9158	65.3142	0.232095	6.90641	0.95517	2.67182	8.349	223.726	30.2466	0.0417357	45.6381	0.10412	15.2894	0.667119	18.0422	56.7658	12.2634	144.112	18.7033	55.3168	417.48	11.5963	153.784
TCGA-60-2708	0.234396	0.0222536	27.9629	9.39469	0.00915148	27.7506	7.68556	5.27836	31.9606	69.4279	17.3966	1.67437	163.261	48.6134	5.36722	0.0273862	53.1216	7.7123	94.7811	13.0201	76.1551	133.053	47.3022	19.8107	7.95292	13.3287	10.8318	48.6832	0.11987	2.55934	0.721332	1.6374	3.68423	343.74	1.69841	0.0869907	35.6368	0.0956915	19.6834	0.718938	37.4906	103.694	9.57398	67.4659	15.2777	64.2071	100.717	17.5383	97.119
TCGA-33-AAS8	0.145491	0.0257123	43.3421	5.22197	0.0141339	23.4359	10.2232	6.08374	90.115	155.351	23.5339	2.07009	313.131	136.619	7.36	0.176426	164.342	18.0721	113.742	11.8244	186.167	205.993	185.147	21.47	25.8207	16.3499	32.8984	39.3552	0.219638	3.90614	0.877725	2.52744	8.30955	215.056	12.8068	0.0843614	35.8436	0.0783982	20.5849	0.874582	25.9382	53.6963	13.5088	125.853	13.0383	45.8143	269.185	16.255	125.772
TCGA-85-A4PA	0.00449263	0.00276726	2.35754	0.0766366	0.00573268	47.1254	1.12328	0.931174	1.96523	11.6856	7.52602	0.122954	40.965	49.1216	8.40045	0.0119676	39.9324	6.19169	43.3234	1.12072	1.29966	37.7634	12.9557	15.7745	0.7072	4.84135	2.50315	1.47643	0.0272646	0.970033	0.502237	0.382443	1.46812	7.72142	0.249345	0.0221928	4.65381	0.0159612	3.74489	4.55325	0.631132	1.46755	5.61075	29.4392	6.89161	16.6644	2.01729	22.9547	2.95197
TCGA-98-8023	0.0177134	0.00508989	8.41559	0.852406	0.00379011	20.3022	6.72555	2.22437	14.5316	37.3927	23.1854	0.53054	123.203	73.0213	4.00629	0.0129399	44.6501	12.2054	83.8936	2.72674	12.8118	46.4251	40.9305	18.749	1.21796	15.9377	14.9012	8.4411	0.109583	2.38098	0.782738	0.740795	1.77991	27.8009	1.45048	0.0161242	11.5113	0.0727439	6.49617	2.2565	2.24753	16.3154	2.90555	45.8581	20.6827	38.6428	45.0499	11.9765	29.9
TCGA-39-5029	0.302795	0.111252	133.837	16.9165	0.0288182	34.4245	8.40524	7.26971	54.0311	183.013	30.6014	1.26482	179.314	64.6137	7.33379	0.0651403	105.927	13.5299	99.1807	15.0201	424.079	181.153	64.3859	20.151	19.0731	22.6362	29.8752	75.2396	0.314803	7.23405	0.799911	1.99376	4.51361	270.644	2.43736	0.390023	54.1169	0.256901	24.5237	3.1447	57.8229	107.001	10.5608	62.6095	36.9326	55.6755	235.231	13.4361	223.369
TCGA-63-A5MS	0.101245	0.0507339	34.5413	7.22999	0.0170627	46.4327	9.606	7.20869	62.9086	54.8581	22.252	1.01269	118.456	57.9535	13.5871	0.0313778	117.485	8.98748	60.5266	12.55	77.4658	145.742	45.5758	18.7474	7.09681	12.7583	16.8507	84.721	0.234339	4.90455	0.753234	1.07926	4.29012	169.189	4.39902	0.115628	30.0212	0.140868	22.1769	2.88147	13.1682	48.0372	6.48886	100.463	26.9769	40.2189	108.181	31.7945	48.9259
TCGA-77-7465	0.0818009	0.00731928	8.83129	1.53065	0.00645798	26.2254	2.98285	2.89874	23.6902	24.5929	15.0639	0.663999	81.3937	61.5868	4.60141	0.0399087	71.1529	10.7132	70.5156	3.21876	84.4868	79.4363	43.9475	18.6647	2.70647	8.88284	10.8828	24.8668	0.162599	3.54453	0.70739	1.45211	2.88157	96.8551	6.2173	0.0244592	10.7212	0.0867904	7.55502	0.442606	6.44647	18.808	9.65744	59.9414	7.93524	35.7379	56.7713	12.7312	37.9713
TCGA-22-5472	0.145965	0.0740504	59.4217	14.9689	0.0224407	31.4526	8.9321	5.97723	68.1273	108.743	24.6452	2.44606	172.353	68.5488	3.48412	0.084797	67.108	13.339	82.2698	25.0536	164.391	150.348	93.5082	19.5978	10.6905	19.6287	16.8963	46.9591	0.202765	4.63443	0.878253	0.880173	7.72514	214.911	8.14114	0.169456	38.7285	0.280279	22.0404	3.045	19.432	81.5818	8.59014	90.7986	30.9824	40.0515	161.362	13.6888	102.468
TCGA-77-8150	0.0597981	0.0160286	13.1013	4.35559	0.0073128	14.4091	1.67593	2.57766	35.279	83.4431	18.6381	0.466171	171.049	91.262	5.22479	0.0501936	91.6813	12.0476	96.8263	3.74563	65.3934	109.505	63.3132	19.973	7.45575	13.8355	8.41143	24.8945	0.092744	2.01132	0.781332	1.45865	6.69894	100.948	10.45	0.0233864	21.7114	0.063294	8.57938	0.904503	9.15247	29.0372	6.51784	80.9647	14.2912	49.9986	131.311	9.51899	61.2322
TCGA-22-4593	0.239502	0.0494585	40.5738	11.4851	0.0166819	29.4069	7.73867	5.85923	37.3399	100.546	30.7809	0.748434	371.381	83.4616	6.16924	0.0264932	43.1576	11.1479	107.608	7.14993	101.326	109.914	43.3883	20.7308	6.29346	19.4325	15.5177	47.7522	0.246108	3.37521	0.87665	1.45435	3.13015	324.484	1.48209	0.110344	20.2993	0.173478	15.5223	0.47607	34.3867	65.2224	4.52417	68.2655	16.3457	122.817	68.2584	17.9097	136.71
TCGA-85-7843	0.163325	0.0153083	23.3559	5.59165	0.00854655	20.8686	5.58556	4.88491	25.867	80.4065	16.7126	0.858435	139.396	50.8345	6.23183	0.0323652	46.797	8.45318	83.8031	5.57784	112.459	116.659	51.2131	18.2339	2.8473	10.4177	19.736	31.3742	0.145115	4.00821	0.777843	2.03385	3.50969	99.686	3.57197	0.0380581	13.2507	0.11875	9.19742	0.445369	19.4066	27.7972	6.28222	60.4966	12.6509	41.8562	141.545	10.9377	109.957
TCGA-46-3765	0.121656	0.0171586	25.5673	4.28264	0.00896357	28.8649	7.00018	4.36566	30.7235	53.8244	17.1713	0.983775	89.7957	44.3926	7.99176	0.0464173	116.813	10.1604	87.3646	6.23428	206.026	141.095	41.1951	20.0441	6.81019	9.71189	21.6993	51.2815	0.233041	4.51693	0.675909	2.70663	3.19342	149.309	7.37177	0.0594593	22.8841	0.0905641	14.6271	0.673536	16.9827	49.4651	9.65211	70.1416	10.12	38.4123	136.899	10.7901	75.6249
TCGA-66-2781	0.0908845	0.0138623	25.7463	3.56245	0.00457232	21.4922	14.1801	4.56926	28.4476	100.467	17.7729	0.810399	173.534	62.4605	4.3562	0.0404345	85.5183	10.5761	94.8713	5.69299	100.049	96.7401	50.1879	19.8564	9.567	12.1051	20.7509	34.9146	0.126171	2.62945	0.767887	2.38789	4.3213	101.726	1.70299	0.0301205	29.8364	0.0409064	12.8921	0.495576	12.102	56.4852	10.6782	54.4998	14.1885	43.8797	148.115	14.3649	118.757
TCGA-39-5034	0.214697	0.152473	75.2652	8.36243	0.0434778	83.9312	2.68491	2.94569	34.6305	58.4668	24.5974	4.15405	192.274	60.26	17.8958	0.0510636	157.22	10.9975	60.9917	23.8057	117.124	253.251	47.1628	20.9699	31.9761	10.6875	17.8399	40.0749	0.192501	8.01651	0.738159	5.84247	7.54695	427.721	18.0541	0.888172	43.3869	0.227336	15.4399	2.14876	35.0558	52.4893	8.30507	88.0629	25.1022	42.0381	184.463	37.8413	78.7768
TCGA-85-A50M	0.8839	0.160608	200.507	38.1789	0.0317461	25.7974	16.8563	10.5958	173.29	177.894	23.2311	2.29195	200.951	56.9471	2.56177	0.015868	172.363	8.14668	97.368	44.4698	270.071	285.619	143.032	18.0983	36.7848	8.7044	34.7712	145.48	0.342981	3.96093	0.741689	2.0708	8.48173	728.992	0.980112	0.453838	43.9284	0.187966	68.5733	1.17907	140.159	230.738	14.7356	275.612	15.8035	37.6798	77.1364	16.0409	182.729
TCGA-22-4613	0.0715995	0.0128937	16.3837	3.0327	0.00993757	19.0635	4.76468	2.38061	23.9901	66.7765	17.7873	0.974894	113.398	61.9894	3.90705	0.0702943	86.6	12.8075	82.024	4.08488	165.18	93.2479	41.086	19.2751	4.0808	14.535	18.418	26.4521	0.329894	5.34926	0.753442	1.60908	3.48139	101.947	12.5921	0.0441702	17.2208	0.111025	8.3687	1.01599	11.857	35.8874	11.1919	49.7301	11.5581	37.181	75.7791	8.85681	74.9287
TCGA-66-2782	0.0721953	0.0175474	19.1582	3.92788	0.00947357	27.463	13.475	4.97543	15.2016	98.3661	27.3917	0.512861	176.776	71.5985	5.11688	0.0295628	72.1995	15.2923	101.737	8.07272	96.6351	85.1181	47.24	20.5123	5.15757	22.1028	17.7526	24.831	0.142297	3.26008	0.679342	0.356285	2.88621	48.2301	1.86123	0.0372473	26.7054	0.0542771	11.5157	3.36674	12.1964	53.9745	7.73173	61.0212	31.9513	42.7765	97.5725	13.6598	83.8609
TCGA-66-2768	0.0554438	0.0260147	25.9203	4.16555	0.00744321	21.8144	12.1721	5.67344	38.9695	82.2318	29.0883	0.582595	187.259	72.2156	8.06259	0.0612647	84.2539	17.3618	166.402	8.0401	249.489	66.0094	99.3754	21.0103	4.44632	23.0578	85.6577	59.5501	0.600503	10.1589	0.941868	0.631827	2.94536	53.8315	0.925078	0.0663598	26.4429	0.198247	18.9519	2.00471	10.6505	60.7919	14.9017	48.8079	25.9779	50.4048	160.95	9.85897	89.201
TCGA-85-8481	0.130543	0.024116	66.7203	9.18312	0.00784424	36.7696	15.5506	6.95571	54.5024	105.088	26.8295	0.83545	192.541	55.2713	7.26983	0.0158844	57.8464	10.6097	91.3724	10.0449	147.599	93.0667	57.8504	19.5927	11.0038	18.8434	43.1495	39.2944	0.265491	4.31042	0.878951	1.10476	3.31675	74.3421	0.376227	0.0757339	30.5689	0.163519	27.1594	1.97765	22.3029	51.0659	5.17421	96.7988	37.7366	52.1026	196.397	19.6082	110.436
TCGA-37-4141	0.131855	0.0454967	69.5981	6.80936	0.0180068	115.336	2.49264	4.60211	27.0152	97.4522	12.2385	2.61689	187.056	64.0121	30.1428	0.0634125	119.115	10.4396	96.7985	14.7009	590.716	167.108	51.726	20.4083	25.3155	6.77265	58.2185	54.0078	0.398928	12.5694	0.663992	3.30927	3.37257	190.896	9.94738	0.220149	43.4966	0.0775124	17.3252	0.388169	14.5989	88.5729	28.5972	53.582	5.45533	47.4465	68.2894	45.7363	80.0224
TCGA-60-2715	0.0594855	0.0458122	22.3924	5.86931	0.0231943	45.5464	13.7157	4.72132	45.4029	50.3627	25.2862	1.41359	94.796	59.961	9.99237	0.0333002	53.0715	9.23033	67.1403	15.0712	22.3335	85.1678	45.9812	19.3738	7.15573	16.6304	19.1806	34.5763	0.226083	3.89296	0.658107	1.27255	3.25548	58.4014	2.5628	0.210708	25.0766	0.194023	15.0762	4.77872	8.50464	41.1199	8.17896	76.4606	28.7429	36.1435	30.137	21.6918	41.8766
TCGA-NC-A5HE	0.0406746	0.0166509	24.3344	2.1606	0.00744645	28.0707	9.17164	3.73537	28.0717	64.6089	20.1806	0.51287	99.6336	98.4345	9.79799	0.067046	111.103	16.2767	90.9446	5.0664	51.3482	106.266	97.0874	19.3352	5.8323	13.4407	19.6467	22.8952	0.180782	4.51104	0.694569	1.36888	7.16009	40.1454	9.68515	0.0476103	16.8253	0.0817256	9.68187	4.30372	5.96076	23.0457	9.94233	88.5589	24.0985	28.0073	79.5131	16.8056	50.6776
TCGA-77-A5GA	0.122762	0.0137277	39.773	9.26272	0.00774849	17.0025	15.2727	4.53172	32.7672	156.645	17.0002	0.894673	181.582	77.0283	8.63571	0.111451	161.873	12.7743	103.352	6.23219	172.011	114.859	142.219	20.2291	14.0134	12.3684	16.4038	30.2117	0.125154	3.00673	0.791571	2.97878	6.23928	83.2249	10.9579	0.0300035	37.1347	0.0606053	12.0794	0.717503	18.7817	39.9504	11.7888	84.4129	13.3624	45.298	217.188	10.5081	137.119
TCGA-85-A4CL	0.044808	0.00738083	12.0075	0.916052	0.00501775	20.839	11.2272	2.41462	29.7304	91.5158	16.4983	0.865277	122.604	129.831	3.50405	0.033202	133.597	17.0493	104.785	4.02789	42.5283	113.993	117.054	20.6108	3.02192	15.8125	15.1194	8.70266	0.085701	2.36497	0.734919	0.787031	3.58143	24.0669	5.31967	0.0176713	23.9262	0.0411041	9.33447	1.4084	7.21782	11.834	7.11106	108.947	15.7281	33.9612	55.698	17.3389	40.5936
TCGA-22-1002	0.0487495	0.0539983	30.5502	4.98078	0.0192869	47.1605	7.5145	5.43724	47.0435	60.9224	25.0292	1.66548	148.09	75.4757	8.29599	0.0441327	107.904	11.181	71.6209	12.8881	44.5097	109.886	31.5793	20.1251	6.68816	13.3641	20.2052	53.3207	0.207446	4.95417	0.785826	1.34434	3.87617	117.904	6.58705	0.178973	26.3894	0.146829	17.2708	2.19133	8.79833	66.1928	9.29624	71.4059	24.1388	52.7371	60.6869	23.1941	65.2598
TCGA-85-A53L	0.101856	0.0774614	47.3539	11.4337	0.0156411	36.0832	16.611	5.99922	63.3294	155.921	16.9498	1.64785	235.93	116.157	8.13385	0.0696177	170.071	14.5242	106.248	9.02682	275.406	138.378	119.278	19.6459	16.8069	11.2245	27.3522	57.553	0.216847	5.82802	0.863502	3.23167	2.75204	160.938	5.09836	0.117148	21.5722	0.0787168	23.2745	0.518716	19.988	42.4457	20.4908	102.826	10.4395	64.4525	182.111	18.0278	98.5285
TCGA-MF-A522	0.163823	0.0122708	35.7988	3.84542	0.00511039	6.32761	12.4563	5.90054	50.3349	140.376	20.0859	0.320014	297.069	107.27	2.14751	0.0810184	102.171	18.3632	127.162	2.58889	173.223	113.876	78.7053	19.3231	3.92832	18.2546	13.0948	33.2141	0.152562	1.58097	1.08767	0.379702	3.56043	34.0958	8.19056	0.0178003	14.6148	0.0759228	11.1346	0.664784	33.583	38.0107	4.43014	64.1481	16.852	75.2823	198.291	5.88259	86.0991
TCGA-63-7021	0.0492102	0.0213497	15.9812	4.20324	0.0078415	19.1012	9.98376	4.18758	42.4474	68.5251	17.9157	0.987333	120.556	51.9713	5.43277	0.0468134	76.5363	11.4521	83.0377	6.02813	96.7266	64.089	69.4456	17.5978	2.34653	14.1315	18.7775	33.5162	0.269915	4.99947	0.781516	0.617004	3.02005	55.0104	5.79427	0.060808	17.106	0.106003	16.0241	3.92355	9.64996	36.797	7.63331	76.3237	25.0555	29.8352	66.1892	13.3685	41.7063
TCGA-43-6770	0.149024	0.0144661	22.6678	5.65586	0.00936942	17.9014	7.24094	4.97053	54.817	69.2521	16.374	0.998224	183.344	71.8919	3.79216	0.0393767	46.6604	10.8322	97.5785	7.42308	135.905	144.584	72.5478	19.2749	6.50598	13.3927	19.7733	25.4516	0.195723	3.99901	0.844891	1.79357	4.11652	132.429	4.93863	0.0483363	23.8847	0.122508	15.9837	0.889216	20.7949	34.1482	6.51895	91.5437	10.9677	40.0711	233.174	10.1932	72.7462
TCGA-98-A53B	0.110489	0.0396964	48.7581	7.17756	0.0140749	40.8585	6.09555	5.76756	57.3057	90.1305	43.8951	1.16249	273.373	147.945	10.053	0.0583319	141.08	18.5998	98.7698	15.9454	188.918	97.6294	53.5327	21.7431	11.0321	29.006	23.108	92.8932	0.203406	4.10014	1.0792	1.42081	5.97682	216.515	1.99304	0.0939595	32.4608	0.170046	20.0522	2.20333	18.9089	65.449	6.55514	110.6	47.419	54.184	139.282	25.3067	139.785
TCGA-21-1070	0.0451091	0.0647401	19.109	6.26315	0.0156807	27.3557	4.08562	6.76596	41.7934	54.3319	22.4845	0.838286	131.205	54.4852	8.44054	0.0398197	95.4589	13.1611	109.502	7.44402	193.836	110.146	78.5876	17.2497	8.05467	14.0387	37.874	101.728	0.229062	5.68073	0.849961	0.852982	3.75899	88.0761	4.65977	0.111636	24.9814	0.201005	19.5111	2.99134	5.86018	41.2691	8.41191	83.4388	30.6576	47.174	88.9855	11.0625	67.2971
TCGA-94-A5I6	0.194165	0.0233018	52.2537	9.46246	0.00863815	20.0388	9.90979	6.30542	41.2873	104.228	29.86	0.660892	372.655	90.6773	9.11854	0.0533265	129.284	12.5473	101.393	5.40381	234.038	162.548	91.9844	19.6324	9.57197	12.8338	36.0232	70.8386	0.272013	5.41248	0.978743	2.21914	5.63776	130.846	6.61894	0.0298099	36.1252	0.121947	16.2554	0.526717	34.9585	60.0231	6.64646	104.035	20.2098	63.9985	294.624	10.4786	132.214
TCGA-66-2742	0.142489	0.0561569	21.4575	11.8585	0.0179157	27.2406	15.904	7.4395	62.9984	157.564	20.1436	2.61839	128.619	61.5931	5.90433	0.0750819	187.13	11.2795	71.8853	17.9589	204.439	248.111	84.9258	18.9888	26.8269	11.597	18.7262	75.7026	0.27847	4.01541	0.80628	2.47364	5.45216	157.167	4.62324	0.110872	31.4085	0.105734	22.65	1.07057	18.9159	87.1342	17.7233	158.748	17.185	66.5159	120.181	15.9672	135.264
TCGA-56-8304	0.0753885	0.0124152	10.3481	5.29356	0.00880903	11.6319	5.17598	2.68401	18.1773	66.4336	20.1906	1.1225	176.94	78.273	3.17697	0.0638351	65.1433	16.7371	115.39	4.86813	172.068	62.8288	34.4032	19.9675	4.972	22.2465	14.6316	24.3917	0.105531	3.9618	0.845418	1.10641	3.58458	40.9057	4.25159	0.0311202	14.2983	0.0811259	8.38328	1.16656	9.46589	12.0403	12.9127	47.9159	20.1009	41.623	73.6477	6.59631	78.595
TCGA-37-4130	0.0892296	0.00988457	19.7859	1.87968	0.0172204	59.0379	3.09668	2.30589	5.8863	99.125	8.41686	0.833354	56.173	38.1239	34.8466	0.0774972	48.9814	5.81834	58.5889	5.67678	57.5417	74.7455	33.0757	20.2474	9.55416	4.41942	16.8712	13.0009	0.0855419	4.49526	0.487697	1.48255	1.22128	25.909	6.53119	0.129867	21.6949	0.0219707	4.30152	0.825225	16.1492	10.5114	17.3137	35.8603	5.61983	20.7038	20.5482	22.2252	38.0044
TCGA-77-7139	0.150976	0.0144034	17.9693	4.50946	0.0125644	14.8551	4.37074	2.21011	21.6473	93.0157	24.1874	0.583161	174.376	106.985	6.9563	0.072083	105.007	15.5845	106.116	3.27365	161.022	102.338	76.1675	21.5039	5.57101	16.8339	22.3962	29.8287	0.156579	3.96796	0.879866	2.22152	2.81429	56.1134	14.3198	0.0348326	22.2952	0.0844565	9.28148	0.267527	23.2553	24.6804	10.0976	74.9331	13.2736	67.2323	55.2593	10.277	69.788
TCGA-66-2757	0.0222611	0.0135996	11.9824	2.4294	0.00802947	51.9119	0.315096	1.54903	20.0923	31.934	20.778	1.15818	196.262	110.04	7.44982	0.0525759	70.0374	14.3385	66.9094	4.57138	114.105	103.426	40.7951	18.4173	2.56303	20.4611	12.4797	33.8092	0.393225	4.59452	0.759929	1.60699	3.56652	64.7662	12.2269	0.0381146	12.274	0.195575	9.16007	0.748025	3.19698	24.8395	11.1832	57.5799	10.7882	33.0039	34.2934	24.3954	36.3673
TCGA-90-7767	0.0427883	0.0133733	7.45079	2.8442	0.0129452	69.1836	1.96838	1.89938	40.8482	34.7717	20.7627	1.62548	165.798	105.747	13.6342	0.0220867	54.7695	13.1359	75.3085	3.79427	51.0098	144.766	26.9498	18.8854	2.68143	14.3911	17.8029	22.2966	0.287429	5.74802	0.850138	4.62068	2.45443	109.939	4.27308	0.0406183	25.1832	0.198816	10.5651	0.748726	6.049	36.7479	6.51553	85.8912	13.2527	59.9655	35.5977	30.8602	60.0374
TCGA-85-8582	0.160498	0.0212045	35.8149	8.7575	0.00880443	34.7502	7.51684	5.35556	35.9549	49.387	21.9978	1.38475	147.407	41.5061	8.5264	0.0125192	48.5043	7.67228	77.3575	13.9007	47.2741	112.027	22.103	17.3098	5.72077	15.4851	16.2656	39.1516	0.210412	3.40214	0.777731	2.11349	3.02361	107.048	0.372327	0.0514796	32.483	0.191324	24.6671	1.3604	22.6027	71.7773	5.80449	80.2577	18.1791	55.2203	62.9421	18.0561	91.1512
TCGA-NK-A5CX	0.069043	0.0291052	28.5395	7.73277	0.0105812	26.9188	5.1141	5.65692	47.8097	67.9725	27.1962	1.231	188.662	81.8775	5.37914	0.0263358	92.4123	14.6857	94.1295	13.0676	104.117	68.781	46.6894	19.9917	8.57732	27.3852	17.2171	41.0261	0.145796	3.10255	0.869516	1.0387	4.2874	77.138	1.47511	0.0688188	30.1382	0.120539	20.1587	2.65733	10.5549	39.2771	7.53093	94.2025	33.304	53.7789	71.8712	14.2921	77.3074
TCGA-22-4609	0.0531332	0.0465909	14.2939	6.15482	0.0228643	22.798	6.6747	3.7193	76.5999	49.6943	20.2875	1.18246	80.1735	42.429	3.78526	0.0273503	69.0185	7.97374	57.2114	14.4322	56.0139	99.2103	77.7139	17.5048	2.8148	12.4328	13.7324	38.1706	0.250376	3.78587	0.716762	0.684836	3.34863	108.588	4.10219	0.33421	16.6702	0.191757	21.1538	3.322	9.09995	30.9038	5.55303	131.245	21.216	32.1389	52.963	12.9232	42.0027
TCGA-77-A5G1	0.244467	0.0379874	85.7473	15.8092	0.0186224	31.8296	17.0937	7.85741	56.2686	131.681	37.8384	1.78716	176.801	63.0258	7.40109	0.0299866	80.3156	11.4739	91.7859	16.9378	107.335	104.482	70.9954	20.808	12.07	15.2836	49.2015	70.9402	0.370796	8.06128	0.77136	0.90569	2.92559	305.613	0.556909	0.140565	57.2991	0.24289	27.1225	3.23027	43.2437	89.0849	7.66312	96.6273	41.1725	62.5594	68.7935	15.0783	190.601
TCGA-22-1017	0.191034	0.109536	176.667	7.24548	0.0478657	69.1195	7.16401	5.11782	67.681	149.046	31.3401	2.13206	160.257	88.761	14.4243	0.159627	268.538	15.9378	80.7243	23.0128	154.667	311.297	112.243	22.2823	47.3124	20.8282	57.2142	101.198	0.448254	9.39017	0.800645	2.31102	8.73739	578.696	13.4579	0.78436	37.741	0.572	38.5002	3.41123	51.2957	119.908	12.9464	144.038	34.7577	47.9955	89.3491	34.8887	169.574
TCGA-77-8131	0.0544146	0.0159179	27.6477	3.63526	0.00793693	27.153	6.38451	3.38975	18.5563	48.2718	14.7192	0.453876	67.8437	37.4025	5.74932	0.0249663	47.3997	8.99246	67.6549	5.29482	36.2862	51.0424	44.7018	17.0669	3.18001	13.3174	10.5422	22.3411	0.147908	3.25583	0.593036	0.65453	2.41333	28.0492	1.12226	0.0572371	16.2775	0.119899	10.4671	6.60264	8.56883	27.6892	6.10311	52.339	27.1505	22.1424	23.2603	12.2234	35.9926
TCGA-56-A49D	0.0279172	0.0319413	10.4527	2.5963	0.011275	41.2572	2.08659	3.2061	17.8138	39.7519	20.8602	0.740489	188.213	79.8689	6.71839	0.0436153	81.8696	13.227	87.2174	6.2745	140.131	63.3865	26.3635	19.4991	4.60703	14.4633	12.5491	39.9404	0.119729	3.8846	0.77595	2.51307	4.05639	36.8607	4.13226	0.0675084	11.654	0.0735661	6.91366	2.1274	4.38483	20.3881	11.5593	41.8968	29.1387	32.5376	50.6885	18.8744	41.9738
TCGA-98-A539	0.25314	0.0160678	64.7473	15.3376	0.0108542	24.1311	12.2702	4.72704	49.8366	133.561	20.88	1.22791	182.635	66.3622	6.38892	0.0429305	95.8584	10.8863	103.678	11.5619	178.621	170.625	94.6811	19.1251	8.17417	15.7236	40.9834	40.6147	0.271787	5.08908	0.827567	1.63777	4.23089	247.141	3.10507	0.0544406	40.5637	0.231845	18.2655	1.40367	41.7105	120.989	6.94389	87.813	24.6105	41.0576	150.518	15.7886	96.9911
TCGA-96-8170	0.0670478	0.0328973	31.2477	7.20632	0.0128331	27.5883	4.69408	4.87672	30.0207	65.9527	19.1747	1.60292	176.377	53.523	4.23822	0.0603328	61.8062	12.4365	80.1093	12.3045	91.6378	77.7204	45.2744	17.8464	2.7066	16.6034	13.2602	33.4711	0.212766	3.61806	0.804419	0.959416	4.70235	110.136	6.79382	0.102908	17.6426	0.154128	13.0579	3.66847	9.84483	41.6401	8.36637	56.2015	26.6327	25.813	61.1977	17.3197	54.7334
TCGA-63-A5MY	0.308475	0.0298447	64.2345	6.74548	0.0120148	19.5836	10.9322	5.6513	13.1181	185.004	24.8511	1.09553	556.434	182.284	5.96357	0.285041	180.499	20.1524	115.461	4.6225	378.125	145.752	37.134	21.7437	17.8471	12.5587	24.3053	49.8523	0.212385	5.17601	1.03696	7.33145	5.82687	252.149	12.7874	0.0301586	30.2514	0.057622	8.71041	0.131302	40.7849	69.436	12.7465	48.3528	15.042	92.4482	165.257	8.82456	210.169
TCGA-XC-AA0X	0.0815013	0.0241719	23.6798	6.74186	0.0161	25.2676	5.82948	3.45295	54.0114	76.2034	19.104	1.28059	86.3972	62.5263	5.87294	0.0467658	81.7797	12.7515	67.767	8.11479	78.0546	108.103	86.421	18.1998	6.12146	14.9757	17.6153	50.9638	0.228259	4.14132	0.803414	1.32259	4.43581	91.3053	8.87872	0.102134	22.9705	0.220159	18.7562	3.11081	14.8964	38.2079	7.6988	111.346	24.1166	37.2585	72.2922	14.9862	66.1864
TCGA-NC-A5HR	0.0564376	0.0122184	7.77359	1.60191	0.00613794	15.8922	10.0563	3.13941	23.6755	87.8672	23.6311	0.490644	268.242	186.227	3.50802	0.110215	113.966	23.0626	120.816	4.57308	131.408	198.783	101.626	20.9043	6.00848	25.6154	23.5035	32.7784	0.147192	3.03789	1.04591	2.58063	8.46469	41.0201	14.1684	0.0139424	12.8367	0.0557528	12.8146	0.351029	7.58392	22.5838	16.166	52.7659	14.7902	72.5888	116.4	8.51789	58.3902
TCGA-98-8022	0.0383692	0.0346792	29.8206	3.30893	0.0101428	40.2359	2.58595	2.60523	27.8842	38.6019	21.207	1.41573	177.161	88.1604	6.63197	0.0312179	89.6925	13.5816	67.3689	7.93532	37.5438	85.6513	36.3839	18.4982	3.00309	21.5406	11.4031	31.1623	0.228591	3.58205	0.795777	1.15717	3.94421	72.3364	2.99919	0.080181	23.783	0.144462	12.9992	4.34109	4.49686	37.1622	5.97504	53.7369	26.7413	35.8667	45.0131	22.9785	30.3368
TCGA-66-2777	0.177868	0.0337217	54.6485	12.9749	0.0137845	26.1377	14.2006	4.12667	76.6603	105.039	21.4233	1.66822	120.459	49.7877	5.95763	0.0807499	100.029	10.3648	79.925	11.3787	160.881	117.526	109.176	19.2144	15.3118	12.7042	32.6264	58.8528	0.446664	5.9448	0.747529	1.9238	5.71431	129.302	6.51638	0.126539	44.0752	0.203073	16.3365	2.01808	30.9474	55.1489	9.97033	95.8148	24.4771	38.7922	161.177	9.44401	134.344
TCGA-33-A4WN	0.229067	0.0121695	36.2062	5.27246	0.00577311	10.5585	3.81855	2.5289	35.6427	57.1937	18.0935	0.877332	132.187	64.7713	2.29913	0.0499729	87.3458	14.1597	94.5666	3.71839	172.507	117.97	54.2972	17.9662	6.54457	9.26991	10.8567	39.46	0.109605	2.41817	0.86152	2.08656	4.40842	140.082	8.41692	0.0182284	22.9854	0.0950577	10.4986	1.0184	22.9038	41.2353	5.80648	53.8203	13.6435	37.7275	115.999	5.07461	71.1288
TCGA-77-8130	0.213324	0.0354593	55.3293	10.0694	0.00990749	24.637	16.1118	5.25216	52.299	108.322	22.8493	1.52338	176.081	52.4401	6.97849	0.0124868	70.1403	7.10308	94.2647	19.2964	80.3788	80.9293	41.9704	19.3938	5.22728	13.8091	19.2565	72.997	0.167473	2.96516	0.743378	1.25062	2.26717	274.302	0.1214	0.128421	46.7929	0.144871	36.7055	0.920543	30.9604	137.592	6.29482	104.364	20.4543	58.1683	78.9421	16.4061	113.916
TCGA-56-7823	0.249414	0.0240432	34.0871	12.3981	0.0174589	9.82172	6.3504	3.90874	57.2158	96.1417	26.4102	1.38564	336.94	118.01	2.27096	0.0985046	83.0502	17.1649	116.072	9.70966	210.667	130.987	103.059	20.4884	12.6186	26.1677	22.445	62.1724	0.403591	5.44695	1.07482	1.96473	5.66014	243.266	9.2763	0.0601857	23.2706	0.21527	13.8337	0.289736	31.1444	35.0325	8.73596	76.7998	13.5257	68.7043	136.261	5.22816	85.2594
TCGA-85-8072	0.212461	0.0512987	71.7142	11.2161	0.0164549	18.7741	14.0632	4.04044	76.476	107.448	24.5263	0.900021	169.826	84.436	5.94052	0.0965454	106.93	15.9072	99.012	8.59428	99.9891	161.816	86.4901	17.8248	15.4872	16.501	24.5253	49.5328	0.189091	3.14544	0.887589	2.08077	7.88177	145.758	17.1797	0.0873798	29.6652	0.158797	18.9705	2.24121	32.7985	56.6689	7.68706	94.7528	23.6926	43.8798	140.862	11.2444	90.0624
TCGA-77-7337	0.457385	0.0822727	65.9694	19.8876	0.0195499	23.1658	8.52204	7.13784	49.5966	95.4474	29.6823	1.43594	135.973	45.2121	7.8809	0.0368557	100.125	9.13575	92.0556	13.6652	288.31	237.741	47.5578	19.085	9.58902	11.1734	31.3913	135.203	0.336969	6.5399	0.888401	3.30297	4.79312	483.049	1.25853	0.197901	31.0075	0.310237	27.2268	0.480297	53.7059	130.679	7.35867	113.308	15.3864	85.4692	211.717	11.3146	200.104
TCGA-21-1071	0.204023	0.0578099	51.741	19.2511	0.0172683	34.9672	19.301	9.58086	84.169	159.162	29.7589	2.53949	124.75	80.2601	11.3743	0.084737	265.836	11.8466	99.2973	17.1091	199.066	413.859	171.361	20.7109	18.3418	9.86745	40.2819	124.838	0.224602	5.20682	0.866035	4.48855	9.42093	205.47	7.73988	0.1412	47.3097	0.10722	31.2852	0.422004	45.3228	119.21	14.8675	213.496	16.0453	79.4401	270.117	17.5069	164.168
TCGA-90-A59Q	0.0159471	0.0100032	13.6429	0.463718	0.00581928	23.401	6.27579	2.9641	28.914	42.2881	22.5919	0.450305	102.198	83.3944	5.86394	0.0213666	90.854	15.1575	90.2725	5.83644	16.5753	53.1683	75.2687	20.3111	1.738	20.7014	17.264	13.3536	0.122526	2.05982	0.788272	0.264423	2.86303	13.5	1.3483	0.0435879	10.0277	0.0599482	11.6524	3.75079	2.3559	12.9771	4.09339	67.0361	27.4016	38.2254	34.7427	12.2101	21.5117
TCGA-96-A4JL	0.0146911	0.00599222	5.41675	0.409579	0.0054465	22.2913	0.634988	1.38721	12.3675	18.8306	13.5696	0.302419	78.6137	85.3255	3.56782	0.0210483	25.362	13.3301	63.2135	1.95315	1.97591	73.8998	29.8227	16.7775	0.639421	14.3296	4.76803	6.99423	0.0662847	1.90932	0.706581	0.466544	1.58846	20.6914	2.75437	0.0161115	7.08653	0.0479395	4.01539	3.8704	2.18163	5.6142	3.00223	36.2335	11.4288	26.202	16.667	11.5189	10.8703
TCGA-60-2698	0.101614	0.0400701	19.6595	5.41955	0.0136361	24.6697	18.1969	6.57543	51.0878	97.3658	23.217	1.09575	121.728	59.9395	5.4585	0.071527	102.227	13.0766	103.121	9.75546	121.895	112.456	82.8156	19.704	11.163	18.5874	31.905	47.8483	0.281174	4.4729	0.787079	0.653791	4.10006	99.2254	2.23394	0.128854	32.2242	0.157707	20.159	3.031	18.5522	39.6851	7.83785	107.66	28.2709	37.5354	143.659	10.9196	107.308
TCGA-63-7023	0.0363719	0.00914299	4.62625	0.763569	0.00524487	13.8542	1.75497	2.21762	24.1863	30.748	16.3831	0.350408	280.316	107.246	3.6705	0.0470689	42.1022	13.1714	95.7773	1.15882	47.9299	101.239	30.0371	19.1952	2.2634	15.2558	22.4049	11.2688	0.111513	2.65203	1.04302	1.5173	2.85233	53.2425	12.0153	0.0156463	12.75	0.0920152	5.92785	0.174816	3.72029	14.0673	5.84653	40.0619	9.04342	71.1526	131.913	7.44438	39.1211
TCGA-22-4591	0.233014	0.123535	49.2604	21.9248	0.0314023	41.0422	4.25939	7.03071	46.0866	155.067	27.4674	2.29856	335.419	89.292	8.06497	0.138024	116.931	14.4506	93.2208	11.1531	873.552	413.046	56.6152	21.0673	19.7361	11.9216	14.9176	121.461	0.206068	3.69565	0.804798	9.10283	5.1901	702.314	14.4849	0.183217	31.644	0.0717865	15.422	0.828509	30.3726	138.058	16.9826	62.3151	15.3265	57.0651	313.248	10.7842	177.369
TCGA-58-8386	0.0938388	0.0367773	20.2825	10.7973	0.0182694	33.6145	5.24161	4.08748	39.2553	97.8974	19.3488	0.719262	136.788	59.5169	8.27252	0.0417041	61.9307	10.1319	77.124	9.00627	87.0126	123.459	53.5155	19.1861	6.46472	15.8368	22.5261	43.6413	0.268002	6.77362	0.752573	0.729244	3.34373	145.523	4.35897	0.0866026	24.0339	0.257707	17.9329	2.75066	18.3579	61.8174	6.85075	76.0364	26.8025	44.1748	38.7597	24.4822	75.2623
TCGA-85-7699	0.0593313	0.00825773	9.62795	4.69274	0.00820023	36.8435	1.95628	3.11582	31.0725	27.6192	13.8314	0.696999	130.384	64.2637	7.62892	0.0200683	36.2063	9.52292	63.5993	4.38498	49.8595	68.9028	25.2124	16.435	1.17055	16.0667	11.8641	34.5305	0.197105	3.74456	0.684878	1.99079	2.60918	152.012	5.80287	0.0293491	11.5667	0.142153	8.31369	0.861466	5.9517	23.9921	6.26134	72.4899	9.8035	34.5501	32.7757	18.9256	50.2797
TCGA-60-2716	0.0333209	0.0103422	28.6983	1.08101	0.00732182	11.9146	5.58339	2.5351	21.7993	66.112	26.8545	1.45648	387.003	198.395	1.06471	0.0659596	73.5512	23.5154	107.604	4.55746	18.3357	63.842	39.7536	22.8461	2.54918	21.053	13.9476	8.67696	0.100412	2.69717	1.04011	0.594256	3.87923	85.4944	9.12456	0.0386531	15.7094	0.0965255	7.0691	0.796147	4.42296	8.40036	5.26475	45.6151	22.6005	54.8463	50.921	8.81974	49.0221
TCGA-94-8491	0.0593438	0.0331482	43.9643	4.23269	0.00816599	23.5935	11.1433	5.01295	31.2553	124.133	23.9851	0.631507	161.416	94.1377	5.81715	0.0603054	162.432	19.7326	113.942	5.88319	118.489	94.9189	64.741	20.2741	9.4048	15.899	20.3756	29.4216	0.10468	2.46042	0.73584	1.37824	5.88661	100.098	3.73932	0.0427584	27.7404	0.0910611	12.5178	4.12253	12.2487	63.422	9.34803	69.9626	23.5661	37.4725	135.419	14.7723	105.774
TCGA-NC-A5HN	0.167508	0.0205685	14.4146	4.2126	0.00780672	8.30494	10.4446	3.05023	16.729	80.4278	23.8075	0.509155	210.412	88.5701	2.76738	0.035493	81.3284	15.8895	157.42	4.68331	150.153	95.7267	47.6733	20.6953	3.93786	19.9841	16.8837	24.0911	0.188897	3.87888	0.958763	0.78283	2.37209	75.3206	4.86264	0.0278797	13.2992	0.063539	11.6853	0.291763	32.477	21.8319	7.33025	54.6045	14.3967	55.6731	102.988	4.66306	63.9378
TCGA-21-5784	0.0494365	0.0316015	19.1884	5.141	0.0127754	28.1641	5.87767	4.14917	27.2511	60.4914	17.7264	1.97791	89.7837	48.4907	7.06907	0.0491201	64.6791	12.1172	67.9763	15.9121	67.4507	88.5936	41.9489	19.6148	9.69606	18.2919	9.27995	27.5598	0.114343	3.02051	0.590209	1.57682	3.21437	70.9563	6.60421	0.0949379	35.9499	0.0916688	11.6893	4.88141	6.25603	36.6006	9.53422	64.9666	28.1844	29.8117	67.2789	11.9144	54.8895
TCGA-98-A53D	0.0174942	0.0281116	18.0228	2.09018	0.0199658	65.8703	10.976	2.80194	33.1192	40.131	14.824	1.17621	53.1799	49.0421	11.4337	0.0159489	53.3525	6.49038	50.9445	13.792	2.77986	82.3626	41.6226	19.1017	5.35017	7.44889	15.5321	23.4455	0.0824701	2.34697	0.546441	0.563448	3.84924	52.591	2.04069	0.217711	13.6399	0.101313	15.076	5.52264	3.54052	24.3905	6.20163	119.724	21.2694	25.9437	17.0494	45.935	26.137
TCGA-60-2709	0.130484	0.0304484	33.5381	9.59717	0.0173232	35.6045	4.78126	4.38279	41.7179	70.4498	18.2308	0.853609	80.6803	47.2627	10.1677	0.0316268	65.2705	8.46788	61.6985	9.01469	36.3489	125.603	61.4884	17.8391	6.03097	9.91764	15.0249	42.8341	0.156157	3.31097	0.628313	1.68287	3.95928	128.782	3.828	0.104314	25.2261	0.120315	13.8023	3.2724	21.595	41.3833	5.91106	125.683	16.7385	31.2741	59.1418	18.1252	71.6919
TCGA-77-7138	0.0943245	0.0533908	44.8731	9.34257	0.0135279	10.9736	48.9302	8.52742	90.1391	116.445	25.7888	1.13135	246.266	87.598	2.0713	0.0353517	184.417	13.8894	161.349	14.3175	467.514	109.051	140.343	19.5615	9.22338	13.4709	36.746	142.025	0.628455	4.83462	0.942218	1.20033	3.45532	76.8579	1.075	0.118531	28.9929	0.145302	18.5962	0.669985	14.7953	48.3805	7.67146	88.4901	20.0511	59.8435	71.3536	7.12503	117.431
TCGA-22-5491	0.124486	0.0197599	18.1164	4.83369	0.0104482	13.7372	3.67377	3.64816	28.7259	92.1225	19.0327	1.90495	185.236	65.717	2.6858	0.137984	93.377	15.9883	107.883	7.26248	232.269	103.622	52.895	20.4055	6.44767	12.9962	18.9106	27.1228	0.183424	4.15698	0.858523	1.64392	3.97283	87.9929	15.8306	0.0552464	29.4533	0.0866531	7.64387	0.589362	17.7269	33.6095	11.1724	45.0413	13.0294	47.7458	193.505	6.42509	104.758
TCGA-85-6561	0.100914	0.0141572	19.8198	4.61312	0.00828106	10.4151	8.62341	4.06296	40.3574	53.7378	16.2307	0.517744	68.8981	34.8683	2.61074	0.019608	50.3393	6.45753	66.2064	4.95207	18.2548	91.6027	43.3121	16.0211	3.2653	7.75518	7.91053	30.0509	0.1729	2.05927	0.668555	1.31613	2.81203	81.9826	1.24871	0.0529885	19.9697	0.104259	14.1519	1.41929	17.2104	30.6874	4.48953	90.3477	11.7015	37.074	57.7998	6.06793	56.914
TCGA-58-8390	0.0805612	0.0137909	12.342	3.48088	0.00660954	39.369	2.76367	2.89916	46.5298	36.506	22.8822	1.35338	278.099	114.016	10.099	0.0347712	50.2878	12.1657	76.7262	6.32717	107.417	102.26	29.5899	18.4214	2.23738	14.8504	19.774	29.7651	0.350142	4.64002	0.927376	3.07068	3.35207	225.921	7.23281	0.0269319	24.1049	0.212888	12.2259	0.588872	10.4721	92.7399	5.85207	82.5282	15.9827	51.0227	124.397	21.5174	67.609
TCGA-77-7141	1.3098	0.156308	131.184	50.132	0.0394924	26.7714	9.20352	7.0617	86.9067	210.309	30.7308	2.65535	277.707	111.485	8.01716	0.263423	193.519	18.0445	81.4853	16.7738	376.221	493.841	178.213	20.6501	40.1133	16.6101	29.0444	134.594	0.632855	4.78037	1.00316	5.60705	13.2516	1161.87	28.9789	0.247791	73.4636	0.226265	23.784	0.669325	154.096	207.165	14.1562	139.634	20.5619	85.0139	429.156	12.3583	307.723
TCGA-90-7766	0.0451384	0.00810323	11.0389	1.35034	0.00531173	11.6114	4.51438	2.3448	19.2072	55.7765	18.2819	0.752349	119.647	65.3101	2.17526	0.0336847	57.3571	13.5873	68.2952	2.8339	98.9038	75.5933	25.0095	18.141	3.38993	11.0096	7.2305	17.8235	0.168732	3.34299	0.867803	1.00578	3.93412	60.0115	5.63483	0.0182511	14.3536	0.0992824	8.12742	2.18713	5.95423	24.1748	5.14965	50.242	17.007	37.868	79.9105	8.16287	54.8573
TCGA-43-2581	0.135823	0.10719	52.2427	11.5882	0.0668546	52.6292	8.17909	5.30558	83.8853	101.342	21.3269	1.95943	117.552	70.7454	11.2052	0.0840928	144.569	13.0624	75.061	30.8406	84.4883	196.875	108.495	20.0593	22.5008	12.6092	50.0564	135.853	0.281471	8.84952	0.719705	1.17103	8.27646	177.462	14.71	1.10739	28.6759	0.171742	26.9695	4.33958	28.216	64.4517	6.79775	250.715	23.0079	35.6153	51.122	37.288	91.6446
TCGA-56-8625	0.0598674	0.0275465	22.7445	6.73914	0.0183829	53.0062	2.3283	3.58236	44.8956	35.1996	14.9821	0.768537	106.427	53.2113	7.32318	0.0211462	57.1425	9.79845	61.7681	7.27818	82.9761	83.1875	42.6849	17.0395	6.02269	12.1981	14.5778	36.1328	0.197477	4.95493	0.722646	0.898407	4.70113	78.5362	5.67542	0.132305	18.3686	0.21155	15.0101	3.96047	8.98426	24.4915	7.017	97.5001	13.7182	28.7334	47.5845	23.3332	37.6641
TCGA-85-8354	0.0682181	0.00537233	12.6555	2.47006	0.00420411	9.18783	8.9229	3.49073	17.0542	98.6884	22.6739	0.333557	329.948	96.1722	2.96724	0.0514253	72.6474	16.0136	127.048	2.04794	107.187	82.2096	49.3522	20.1789	7.0355	16.1039	18.1776	16.5845	0.190892	2.56067	0.933379	1.0514	3.24269	41.9015	3.97332	0.0149041	9.51853	0.0618407	7.70595	0.305432	11.0301	21.3712	4.81248	40.1691	12.1078	57.7635	132.026	4.88475	76.8213
TCGA-56-8201	0.0332064	0.00967871	8.70728	1.6392	0.0057434	26.3659	5.19207	3.02579	20.0862	43.6889	19.1848	0.361309	82.3677	51.0616	8.64379	0.013816	33.7277	9.33424	93.7581	3.88897	17.425	68.9849	22.7679	18.1563	2.09483	15.0946	19.5512	23.261	0.141571	2.93594	0.664653	0.803109	2.18573	26.3281	0.362372	0.027959	19.9855	0.111547	7.87759	3.04392	5.32426	23.7098	3.31969	77.0838	22.4375	44.8906	24.0913	15.5322	37.7312
TCGA-43-A474	0.204742	0.0131462	24.5762	3.59462	0.00509587	11.7436	15.6313	3.77032	21.7931	102.466	24.3789	0.509823	315.221	97.0125	2.79064	0.0397077	57.2041	14.8006	141.711	4.27671	98.6812	108.51	73.2631	21.3331	3.65534	19.3005	26.18	17.2766	0.176445	3.5001	1.07101	0.919085	3.3248	80.0373	3.73698	0.0283984	15.3323	0.103317	15.4362	0.203523	34.3623	24.3088	5.93729	58.7619	13.3626	93.9725	253.661	6.48871	76.4765
TCGA-60-2696	0.101309	0.0148187	27.9856	5.0457	0.00693423	20.6181	10.4258	5.2609	18.549	89.2294	15.3245	1.04075	101.193	44.7566	4.48933	0.0558876	42.5854	10.5925	100.113	8.38801	151.22	129.792	37.4201	18.5971	6.36156	10.4662	14.7952	24.713	0.151462	4.14792	0.732775	1.06423	4.5969	94.7531	5.05245	0.0472024	30.1758	0.128826	14.3813	2.28577	13.6965	53.871	5.5611	40.2832	17.7632	39.6786	129.155	10.7351	75.5852
TCGA-34-5240	0.258858	0.0108721	20.0316	11.1441	0.00993833	23.011	18.0424	6.18326	31.238	107.724	14.1317	1.1092	100.521	49.3268	12.7527	0.0803556	102.658	9.34127	89.2365	6.88704	336.219	174.137	91.1282	19.4861	18.5384	7.09927	30.0316	85.0276	0.261423	7.06584	0.633811	2.61619	5.17405	160.204	17.5342	0.0586703	42.6788	0.114351	13.5265	0.319326	29.4675	46.8424	10.3384	85.1218	8.08071	41.313	169.724	11.4747	133.124
TCGA-33-6737	0.131051	0.0347655	82.9064	8.23544	0.012441	37.4758	6.38277	5.34676	41.9139	128.877	22.8046	2.18328	175.133	72.3185	7.29402	0.045873	94.9487	12.1448	99.5237	20.3242	97.4718	155.045	103.709	21.0885	10.9943	13.1261	34.8121	55.9852	0.130522	3.20951	0.744804	1.79768	6.44119	103.962	9.06518	0.155847	21.6794	0.167704	20.2114	1.79169	28.3008	74.3258	5.74479	103.814	27.32	42.9285	143.566	15.3786	81.0311
TCGA-90-A4ED	0.0396194	0.0198779	24.9802	3.72739	0.00999166	47.2362	6.38227	2.31005	39.5438	54.9419	16.7292	1.22635	328.683	207.696	10.6219	0.0407304	132.75	15.9786	68.6768	5.07479	10.4686	77.5681	58.1071	19.7788	5.47119	19.3081	13.7945	16.2527	0.143338	2.46386	0.861522	2.14554	2.5837	100.86	8.13175	0.0431518	26.2355	0.107325	12.8395	1.1245	4.05929	29.9276	5.02789	96.2312	14.001	53.2111	27.4822	27.0824	32.2721
TCGA-66-2771	0.0332574	0.00862599	10.7542	2.29744	0.00631591	21.4903	8.1866	3.09979	10.9783	58.7411	12.082	0.716913	62.1044	37.8746	4.43725	0.0470848	70.0787	8.42979	71.1202	6.5888	68.4435	64.2526	43.3914	18.1494	4.31693	6.60036	12.1855	16.8285	0.122143	3.84816	0.536457	0.804522	3.2296	41.9192	3.49253	0.0509065	15.4166	0.0408827	7.27777	1.42104	4.55755	15.577	12.0764	38.0483	11.7619	19.034	46.202	7.37163	40.4143
TCGA-43-3920	0.126511	0.0148535	14.9871	5.16883	0.0090648	45.1898	4.97068	5.04591	17.1724	46.4825	10.7426	1.2597	69.6072	35.7596	10.9392	0.0284692	84.3454	5.73946	55.753	10.3912	246.657	104.468	32.5654	18.8356	4.66817	5.66976	18.6082	47.451	0.150754	4.23432	0.507106	3.14347	1.73217	173.156	4.57939	0.06323	23.3994	0.027549	11.1532	0.233132	11.0814	66.0934	20.6578	53.5974	5.84941	42.1585	53.1353	14.5971	67.1366
TCGA-22-4594	0.0855175	0.0431733	51.4204	5.57574	0.0159448	72.9396	3.48484	3.7324	28.4164	82.1565	10.359	3.78884	90.4947	44.2383	17.2129	0.0594998	141.185	8.80146	53.6749	15.245	176.108	294.919	77.378	18.744	14.6843	5.47985	23.3239	35.7135	0.160157	5.79122	0.513686	4.21583	6.21156	248.823	27.2363	0.140561	34.1734	0.0651934	12.7951	3.2	10.8193	64.3487	11.8955	90.9456	9.48932	20.3407	106.789	29.3088	49.3034
TCGA-56-7580	0.0133263	0.00405201	1.82849	0.127483	0.00184815	6.56294	3.23137	2.25343	8.52762	15.752	17.8208	0.214221	130.615	63.5905	1.4473	0.0127781	21.456	10.2106	85.466	1.41265	14.3786	37.4607	8.13486	19.3266	0.552218	13.6981	4.56015	8.0339	0.0717382	0.99592	0.78236	0.859227	1.43115	27.6345	0.684414	0.00554458	8.05971	0.0326266	3.82854	0.525816	1.45188	5.64288	2.8504	26.1239	10.9294	55.2408	40.0456	4.54237	13.1503
TCGA-60-2721	0.0512156	0.00892523	10.3925	1.0099	0.00562944	18.5107	4.99196	3.27379	19.4781	27.6751	21.6669	0.510767	128.4	74.858	2.57589	0.0252083	37.4426	12.0496	70.2399	4.31631	32.8411	61.0835	13.1172	18.6688	1.91302	17.677	7.95498	13.9121	0.134091	3.03167	0.817219	0.941052	2.86679	53.0612	2.39477	0.0220808	14.1997	0.0881344	8.59898	2.84398	4.85665	18.9617	5.34392	45.5989	23.3699	32.2074	50.5557	9.62454	27.5245
TCGA-85-8052	0.146002	0.0266878	31.7787	8.92359	0.0130262	25.0238	7.55772	4.42699	73.9259	107.818	20.5687	1.38436	195.627	82.8937	6.18552	0.0922195	97.8775	12.613	83.6056	8.53852	200.317	156.833	118.927	18.4741	12.7477	13.1896	30.8732	62.4808	0.29483	5.42274	0.897363	1.59434	5.30925	134.092	17.166	0.0534939	30.85	0.241459	18.8396	0.931278	21.7516	53.8865	8.70814	136.173	15.9834	43.7057	142.133	10.6798	82.3809
TCGA-43-6771	0.0708853	0.0149736	35.3192	5.47003	0.00865404	15.6832	12.9615	4.56066	57.7472	69.9695	27.3917	1.79881	163.677	58.6129	2.69292	0.0217633	65.3607	11.6836	113.215	9.80113	25.6563	60.1744	61.8465	18.9269	3.47524	17.9461	38.7295	37.7681	0.318215	4.378	0.84843	0.376144	2.38482	82.6294	0.670895	0.0729503	22.8626	0.232761	19.8012	2.27137	12.5567	29.0028	6.04385	117.105	29.8917	58.1139	52.7327	8.51228	57.1843
TCGA-22-1000	0.061559	0.0468224	36.7587	10.6783	0.0188243	39.6139	10.0308	6.40735	58.3535	62.9842	17.517	2.05235	62.4554	34.532	8.60014	0.0250265	53.4369	6.4371	60.4464	21.393	48.9345	103.111	72.9377	17.371	5.45814	8.30117	25.5116	59.0766	0.211305	4.7008	0.608219	0.961354	3.26026	103.16	1.10772	0.20929	34.7783	0.185086	27.1019	3.93809	9.30398	52.2452	7.26778	116.035	22.0608	28.5167	51.2625	18.3922	53.7025
TCGA-52-7812	0.0512157	0.0892921	54.8188	5.79727	0.0224332	82.254	9.88246	5.72454	74.2988	120.189	32.0579	1.51913	256.018	120.952	10.0262	0.0921689	229.531	22.1305	121.403	18.2257	169.337	199.017	201.771	21.6576	16.5638	23.5263	61.3553	41.7623	0.22055	9.07534	0.823275	1.69498	9.46798	150.846	10.7262	0.171321	26.8867	0.171035	40.6132	4.27277	9.15635	63.9812	13.8774	186.949	29.4345	40.5815	63.7382	38.0306	76.6481
TCGA-18-3412	0.105282	0.0210853	38.9905	6.22266	0.00957918	12.5351	9.44691	5.80943	26.7725	135.135	25.0311	0.812493	165.217	62.7387	3.66142	0.0904589	102.482	12.1469	107.227	6.6787	355.838	127.247	106.644	21.1745	5.64145	13.2552	25.1673	31.3763	0.229989	5.10123	0.810082	1.78785	4.31169	119.408	6.08474	0.0782107	28.5626	0.0727544	12.3778	0.728012	17.1923	43.6035	11.8317	62.2793	20.1957	40.3571	407.259	4.62209	125.734
TCGA-70-6722	0.159464	0.0553748	70.9444	13.1462	0.0149378	17.9033	7.93539	5.30503	70.4203	86.6181	27.9565	1.01497	126.582	47.1926	3.34442	0.0167392	59.5184	9.4548	88.5608	15.0342	104.502	104.898	78.0597	18.0603	6.78987	13.9417	19.7361	62.8219	0.245812	4.3549	0.803611	0.582758	2.84969	145.399	0.42539	0.188904	25.5953	0.14425	25.1445	2.31292	28.5065	81.3391	5.22294	129.743	23.6197	51.9682	79.3135	10.2535	144.581
TCGA-60-2703	0.159404	0.0222931	27.6207	6.10045	0.00640039	26.1668	8.33109	3.25541	33.7526	62.5817	21.1811	0.501427	178.753	59.0096	4.62059	0.0139214	46.8393	8.26169	97.0304	3.27778	138.004	78.1801	35.9905	18.3502	4.68905	11.5389	23.0177	53.2341	0.186106	3.27376	0.91233	1.87501	2.03416	194.632	0.410915	0.037576	20.8168	0.112886	17.3997	0.218331	21.3931	63.5322	6.77016	64.2069	10.5626	97.2451	52.7759	13.9732	106.046
TCGA-NC-A5HH	0.0972128	0.00696884	21.6353	2.82511	0.00737266	64.9211	6.4882	2.90304	19.2033	72.2734	18.9983	0.811591	979.054	256.839	12.6202	0.0492062	80.2843	21.4287	114.11	3.19721	209.12	85.567	44.758	22.4958	7.93016	23.9639	22.6288	17.5845	0.193243	4.57544	0.987446	1.9855	3.37429	99.0603	15.7787	0.0175779	17.2649	0.146224	10.1529	0.199328	7.72385	22.3017	8.13852	40.496	14.0678	88.5952	32.6895	41.1737	59.1411
TCGA-60-2722	0.371152	0.01634	32.4535	8.56874	0.00891053	8.71633	5.84601	3.2624	37.7123	112.003	22.2364	1.37132	180.665	86.7772	2.52237	0.0951781	125.816	16.6413	97.2097	5.5264	166.317	136.227	59.9015	19.1507	17.1412	17.1843	11.3355	41.5418	0.250058	2.75038	0.922089	2.047	4.819	125.58	14.6237	0.0306433	31.0617	0.101405	12.3346	0.592489	72.4367	63.7343	8.23408	57.6795	18.6056	57.1472	100.224	6.50687	109.461
TCGA-33-4582	0.50501	0.0401636	93.0191	13.8988	0.0151875	33.7809	14.1577	4.82713	37.3485	152.069	28.4867	2.38387	350.992	118.624	8.28531	0.112492	220.906	17.6262	144.45	9.70743	517.828	175.507	48.7969	23.9858	16.2329	13.5246	61.6484	83.47	0.425683	10.9652	0.871757	6.11872	4.90977	442.948	8.50634	0.150407	50.4828	0.151104	15.2111	0.261585	48.6622	107.127	21.2234	55.986	13.9884	80.0437	275.456	13.5098	176.808
TCGA-85-8666	0.120435	0.0295218	20.4074	11.1711	0.0118274	16.1906	6.84719	5.17776	54.0766	86.6205	18.1663	0.869452	160.419	54.5179	5.90625	0.0494944	74.9842	10.9682	92.289	6.71811	173.12	152.461	78.4917	16.6079	6.16969	15.2588	33.8362	72.7206	0.337633	5.2259	0.859729	1.24129	4.72313	97.0739	2.7637	0.0830701	22.2359	0.194765	16.3119	1.34067	17.5245	50.2422	9.41572	134.076	19.782	54.9949	231.998	9.31211	115.091
TCGA-63-A5MM	0.0268273	0.0184821	21.0991	2.00419	0.00854489	31.9979	11.2124	5.74351	36.0812	73.3141	22.0807	0.815568	125.457	60.9076	10.4514	0.0141193	66.8118	10.6266	125.935	10.472	28.2591	84.1604	77.9851	20.3877	4.82063	16.262	35.1086	19.3072	0.118324	4.03844	0.685568	0.207816	2.74195	24.7348	0.493652	0.0824205	23.0959	0.0938473	19.8606	3.28059	4.98815	29.2658	4.6558	96.0957	24.9763	47.4956	47.3612	19.0699	60.8114
TCGA-92-8065	0.0609613	0.0278084	41.8962	6.70067	0.00938634	12.1339	4.57246	3.64816	32.9411	88.064	19.615	0.837833	101.343	71.0642	2.57983	0.0494154	146.996	17.1115	87.1878	5.86067	143.144	82.5447	68.0272	19.5811	7.19176	18.4198	14.47	51.1119	0.162999	2.40882	0.77833	0.655318	4.43396	34.2131	3.35165	0.0482523	16.5834	0.115283	11.3364	4.09957	10.4107	22.3422	5.69143	89.2173	23.6246	43.9305	61.6091	8.61063	60.6276
TCGA-60-2726	0.02644	0.00729212	8.97777	0.720823	0.0043112	43.1141	7.71751	2.04781	6.89337	51.9328	23.3105	0.324016	278.308	124.381	8.89236	0.0361545	60.173	18.0012	106.025	2.41809	23.695	40.9618	22.323	21.937	5.38757	22.6597	14.7603	7.58174	0.0814602	2.38745	0.871108	1.80497	2.47373	9.8699	2.43181	0.0132265	10.8248	0.0505889	5.78292	1.1596	2.72245	9.32386	14.7957	24.9251	20.2673	60.4819	31.0838	23.5688	26.8859
TCGA-39-5021	0.0904808	0.0116007	10.0473	2.93292	0.00665769	21.017	3.04543	2.76626	28.5054	48.056	15.9452	0.514556	135.671	49.618	7.62096	0.0336277	71.9262	9.24563	79.9217	3.75909	115.519	85.5118	41.9495	18.0976	5.30981	8.5431	20.2307	36.2013	0.124434	3.54933	0.679305	1.31245	3.16931	90.5633	12.4725	0.0294448	23.5334	0.0596725	9.92905	0.525445	12.7102	31.5063	8.41831	64.2594	8.56623	39.8107	99.2185	9.13872	47.3436
TCGA-34-5929	0.0230207	0.00785591	3.69656	1.79234	0.00451575	25.1056	1.24484	1.85307	29.1073	24.9705	18.7121	1.22927	200.779	90.1361	6.97517	0.0323283	36.7219	12.7605	83.0176	4.62893	57.771	52.8123	21.9747	18.8468	2.07374	14.8733	15.3159	29.5761	0.303876	4.78244	0.851253	2.50705	2.74984	69.5746	4.43459	0.0189921	16.2512	0.158853	9.47988	0.362446	2.78202	20.7819	11.6452	57.9892	8.45045	43.568	72.2112	13.7296	35.2744
TCGA-52-7809	0.0251255	0.0232893	9.46128	4.08265	0.00630399	42.6315	1.43297	2.15811	52.5582	33.5475	18.9698	0.950807	358.717	145.686	6.29024	0.0631367	119.089	16.2775	94.2256	4.83484	156.261	125.011	50.1684	19.9927	3.59913	13.4289	18.1144	89.3024	0.371856	4.74404	1.01564	1.95031	5.28789	118.053	13.5759	0.0307454	21.0438	0.218	15.7133	0.26601	4.02093	26.5712	7.51118	63.0751	10.0866	53.784	70.7866	23.1226	42.4762
TCGA-43-6773	0.0423246	0.0191547	19.9533	6.35905	0.00760303	25.79	6.41769	3.9362	34.8291	46.8652	13.9914	0.429999	65.4392	31.9333	7.12941	0.0240518	42.8072	6.32056	60.3784	5.23024	47.6642	82.4796	55.0692	16.3066	2.04351	7.02727	11.6854	28.7149	0.0893006	2.54075	0.583622	1.03816	2.62394	64.9096	3.51978	0.0461682	17.8224	0.0642449	13.1853	3.15497	6.59143	30.3875	4.63283	78.6455	14.1693	26.5943	62.339	11.8107	37.7741
TCGA-6A-AB49	0.108157	0.0345097	60.0138	5.85496	0.00817432	30.8779	11.1189	6.51856	34.1835	149.899	37.9518	0.970213	836.228	240.562	7.96247	0.0894073	126.413	28.975	233.867	10.0427	373.801	169.803	111.528	25.0469	33.8143	36.1739	45.0527	57.2607	0.11691	3.36	1.00522	2.88811	7.26193	110.286	2.03144	0.035456	54.3568	0.100946	26.4022	0.659417	13.8515	91.2123	15.633	75.1511	27.4966	125.327	109.013	22.0929	156.516
TCGA-37-3783	0.0401613	0.010259	8.76007	1.68073	0.00396968	16.8396	7.24239	3.00814	8.55991	54.7787	9.60081	0.411971	68.9146	29.4696	6.48228	0.025406	105.239	7.23076	90.3574	4.80724	143.06	58.3242	66.0177	17.4649	2.29075	6.53655	26.9786	41.768	0.167837	4.49127	0.579259	0.536802	1.80715	17.0496	2.48379	0.0283666	13.1695	0.0246515	8.00546	0.731724	5.52787	32.6994	16.831	34.7721	7.88193	31.4859	37.2689	6.54035	40.5107
TCGA-33-AASJ	0.0512454	0.0126341	14.8608	2.59053	0.00492288	5.16659	2.96612	2.10228	22.0618	76.3926	22.0352	0.485424	210.081	105.119	1.59158	0.0420177	105.435	18.25	132.044	2.72306	211.509	61.406	42.8462	19.3041	1.63085	17.2796	18.4137	18.8416	0.165693	2.48668	1.06688	0.44666	3.24332	60.4913	7.37385	0.0136172	9.15062	0.0757117	7.44026	0.282658	8.263	18.0941	6.11693	50.1216	13.2568	49.7947	144.17	5.39439	66.4648
TCGA-85-8479	0.165197	0.0246532	28.1244	10.5823	0.00666952	18.8184	9.94047	10.3641	38.9084	62.291	11.4215	1.00675	337.646	82.7966	6.63284	0.0653885	77.3101	12.9617	115.142	7.4138	215.383	88.4612	64.0149	18.1295	9.33934	13.3397	23.573	75.0965	0.218176	3.16215	0.889929	0.984652	5.37609	114.029	7.96258	0.0385825	33.8154	0.139706	14.9889	0.735585	22.0835	67.6512	8.14214	47.0789	11.0862	42.8298	106.952	13.8179	93.6275
TCGA-85-8580	0.103344	0.0184441	26.5735	8.18097	0.0106668	13.1367	5.04368	2.8763	41.5146	69.0044	17.636	0.809567	160.276	69.8587	2.63702	0.0614602	87.2592	12.6289	80.6361	5.08872	191.821	86.3336	68.7746	17.7196	3.13685	15.749	9.70692	42.2977	0.249517	3.29312	0.857467	1.46061	3.22956	91.001	12.4951	0.0476533	16.6141	0.177743	12.5648	0.935681	16.1989	28.9418	9.12354	60.2099	11.8374	36.4875	90.9576	8.26075	57.3853
TCGA-63-7022	0.0661535	0.0200335	19.2389	4.83218	0.0109178	43.0967	6.72433	3.67392	36.6259	44.973	15.6928	0.893138	78.9399	42.512	9.541	0.0146733	47.2304	7.12181	61.3835	9.65696	23.6121	62.2624	23.9721	17.9324	2.92226	9.7759	8.22233	25.8922	0.118229	2.78603	0.587246	1.13435	2.55571	90.3902	0.979569	0.0917672	17.1261	0.112346	15.6214	3.71815	10.0827	31.072	4.42347	113.484	13.8496	26.3407	37.8434	24.6948	49.0447
TCGA-37-3792	0.0172536	0.0327591	11.611	5.37001	0.0117444	42.5651	16.367	5.65919	33.1181	74.9433	26.9243	0.861311	86.5724	55.7814	12.7291	0.0381597	154.066	11.4814	105.291	9.16337	113.631	79.5538	97.8106	20.7281	8.34874	11.9803	77.7124	49.3375	0.291045	6.79512	0.624449	0.539473	3.03086	43.0586	1.18021	0.184427	20.7714	0.0959746	18.7864	1.94929	3.9316	23.8813	13.2344	107.42	25.2636	40.0425	36.8105	17.9502	68.7471
TCGA-18-3408	0.391709	0.0704143	41.3323	6.46146	0.0413516	14.415	10.3363	12.1295	43.9062	103.848	18.2659	1.74391	60.4141	47.2386	4.19313	0.112544	140.401	7.66921	57.4335	11.5116	108.701	540.74	74.5631	18.7426	21.6289	5.63089	23.6122	85.3222	0.176188	5.24505	0.727776	4.91849	5.83829	652.584	19.2637	0.32781	44.147	0.111729	18.9653	0.296442	46.7497	77.5472	16.0992	88.0428	9.21707	59.5611	188.093	5.00585	97.7335
TCGA-56-8626	0.123559	0.0352884	33.3364	7.25982	0.0124479	26.8262	6.45242	4.40955	68.648	80.9982	23.3506	1.3859	173.485	59.0457	7.53427	0.0235304	69.1676	9.71185	84.0873	13.2615	99.0587	103.374	37.3599	19.8209	6.60013	15.4237	22.737	49.8251	0.27934	3.99329	0.839365	1.04279	3.45042	211.529	1.91884	0.0914393	31.2193	0.252783	21.7768	1.95917	17.7936	91.3206	3.81285	85.7256	22.8275	46.3852	125.905	18.6364	74.9621
TCGA-77-A5G8	0.219901	0.0250171	20.1067	9.51132	0.00825611	15.2211	17.4247	3.62324	37.094	134.607	16.7107	0.604677	196.777	85.825	4.78055	0.0749846	90.8038	16.2024	100.095	5.07854	159.604	171.039	105.64	19.5481	14.0853	20.3848	11.0429	33.9823	0.151658	2.82472	0.848177	2.14665	4.31509	96.7398	5.90422	0.0332147	30.2552	0.0641734	15.031	1.12137	29.7967	41.7225	8.21645	81.0133	18.6846	54.0946	96.9317	9.41534	120.257
TCGA-43-A56U	0.0162419	0.00824036	7.11804	1.9117	0.00522348	23.7628	2.2328	2.1793	10.4574	28.183	10.0448	0.445941	53.765	38.8624	4.28681	0.0124094	46.912	7.60121	48.1936	3.09332	16.9942	38.0888	31.8619	16.119	1.81263	8.74077	5.22221	19.0529	0.0789294	1.57544	0.565669	0.459475	1.89318	20.9302	1.65854	0.0176982	9.26197	0.0431548	6.79382	3.91442	1.98081	8.86637	5.2983	46.1658	14.9842	20.5925	13.6158	12.7546	17.3543
TCGA-43-5668	0.658038	0.321921	229.246	67.856	0.11403	38.1377	7.50706	6.25589	63.0694	138.116	39.852	3.33424	158.002	88.0853	5.02637	0.122062	275.116	14.5679	59.3635	72.6576	368.513	261.296	67.9184	20.7481	53.9535	17.6157	15.8412	155.968	0.592605	5.47043	0.645096	10.3989	11.8887	869.303	4.50321	2.12757	66.6274	0.161789	25.1682	6.16182	116.125	131.471	19.8161	130.3	37.9516	32.2523	50.2051	20.2166	207.982
TCGA-85-7844	0.105006	0.0230387	25.637	10.2965	0.00919105	24.7184	15.5344	7.39563	59.008	67.6071	21.8013	2.00096	135.851	54.9647	8.35534	0.0423101	71.0963	9.64651	71.6182	11.2319	119.411	156.134	83.449	17.6343	7.21271	7.20078	22.1222	84.2515	0.356436	5.48866	0.801863	2.95237	6.31123	165.377	5.08667	0.0634709	34.1671	0.178429	24.0183	0.838962	15.6007	96.8793	7.62726	120.504	9.55439	46.1017	322.344	13.3759	107.752
TCGA-77-8146	0.23645	0.0342659	114.78	16.7849	0.014581	35.7628	17.8561	6.49641	76.0959	177.24	34.4186	2.23188	293.118	95.7158	5.16141	0.0396696	127.197	15.3644	95.5035	26.2056	98.3373	178.46	137.482	21.0704	17.9959	22.2425	13.5655	30.9332	0.0768305	2.3113	0.87452	1.02002	8.31682	192.247	3.70436	0.12694	45.8314	0.13974	33.2184	2.65191	37.3706	98.4439	5.99301	161.735	33.4604	56.3887	200.319	19.4905	142.146
TCGA-39-5037	0.0527833	0.00554386	11.5016	1.8638	0.00393673	9.2211	15.815	3.40849	25.8869	77.6113	15.5335	0.594097	423.184	100.782	3.24959	0.0789833	108.403	13.5977	140.05	4.25732	170.204	69.5808	74.7262	21.4052	8.10009	10.4687	28.734	16.8785	0.23594	4.37021	0.935017	2.25278	2.65532	87.5996	13.9328	0.0255358	25.0204	0.0603635	8.10644	0.0659875	6.36302	28.5992	9.49996	33.8731	8.18956	58.6977	151.486	4.5348	47.3751
TCGA-77-8148	0.0656835	0.0127502	11.6287	3.95744	0.00747541	18.5443	7.32834	2.46082	32.0834	64.5498	16.9174	0.421832	219.459	96.9206	5.34951	0.0343102	62.2472	13.5959	109	3.10794	63.7435	102.746	55.695	20.2945	6.21274	19.3838	18.0617	19.3069	0.202202	4.56236	0.898575	2.24544	3.36159	39.6075	5.44352	0.0312887	21.6186	0.113048	13.1794	0.380486	10.0985	19.7088	6.36939	50.7468	11.4169	63.8204	66.91	10.2053	56.1941
TCGA-22-1016	0.0599996	0.165044	38.2416	11.8969	0.0350444	61.8707	7.6868	7.19151	83.2854	77.1198	31.199	1.93132	186.326	82.7747	15.8711	0.061962	175.479	11.9353	73.2995	27.3996	122.313	151.91	78.4385	19.7408	12.4691	15.53	41.5791	113.052	0.393202	5.84152	0.814466	1.66433	7.6619	230.301	5.77307	0.446077	38.3664	0.235581	26.5774	2.99624	12.027	125.879	8.91266	133.546	33.7149	46.5456	84.6774	31.384	100.871
TCGA-60-2695	0.0313599	0.0227414	12.4708	4.9106	0.0108355	61.6069	0.601861	2.10672	25.3731	20.7544	16.7939	1.11934	296.914	107.814	11.2122	0.0438536	82.4943	16.4682	67.4526	3.44801	107.597	139.821	33.2902	17.5696	4.82531	21.7938	6.29751	40.9695	0.219408	3.42928	0.800871	3.74658	5.10562	171.136	22.7962	0.053448	24.075	0.23614	12.3733	1.23625	3.3739	46.9142	5.80723	56.3266	9.37541	42.9585	49.3686	30.5226	35.3698
TCGA-18-3421	0.0391171	0.00905317	10.8942	2.79574	0.00482747	22.5922	9.17359	3.43063	5.58899	63.9608	10.1251	1.18431	106.039	44.9325	5.22725	0.0781537	63.8103	10.5015	82.5273	4.84305	108.003	63.6921	43.4871	20.5898	4.12564	9.5715	13.343	22.3884	0.0862583	4.08866	0.586125	1.98703	2.76964	36.1944	8.81925	0.0336973	17.1724	0.0302938	4.05368	0.451539	4.5658	18.4019	20.1053	22.1738	9.73245	30.709	75.2512	8.62452	60.829
TCGA-85-8287	0.0463622	0.0226834	15.9502	3.91072	0.00810858	41.6565	3.4462	3.75923	25.4607	35.0435	22.2096	0.624282	98.0892	57.1369	10.0317	0.0150159	49.8056	7.84466	54.1458	4.43228	28.5472	60.9308	19.1772	17.1495	2.02436	12.0193	11.6627	31.2081	0.116691	2.59296	0.715989	1.2212	1.96913	104.277	1.04265	0.0369127	11.4001	0.105061	14.3103	2.47963	6.10562	38.8914	5.52117	61.8154	15.6507	42.6908	30.8317	25.2861	35.7761
TCGA-56-6546	0.0407861	0.0178448	23.7209	5.27249	0.0140575	59.6121	3.98628	3.69389	31.5409	56.4435	24.9085	1.14478	209.217	94.1912	15.4192	0.0469937	97.224	12.393	76.1905	6.86699	59.1381	87.1499	40.4387	21.583	6.18929	16.6391	25.6825	45.9111	0.145497	5.3427	0.673189	3.63234	2.82012	148.345	8.47011	0.0911198	26.4339	0.137273	11.854	1.67447	8.74008	26.7887	8.41682	68.8859	18.6382	47.7758	29.3214	23.9935	80.8879
TCGA-68-8251	0.0100806	0.00350852	3.09446	0.412624	0.00258027	23.7774	1.27688	1.54634	11.1888	18.6406	19.3118	0.540034	135.287	79.5412	3.99331	0.012599	27.3253	11.9451	81.9844	1.77968	9.26883	40.4706	14.7812	18.3893	0.500065	14.5389	10.2138	9.83896	0.106375	2.20219	0.779666	0.842963	1.58939	31.7753	1.2657	0.00613905	9.47801	0.0642087	4.99332	0.794863	1.75845	14.021	4.27579	40.2298	12.5942	41.82	24.9885	17.9064	18.3694
TCGA-43-A56V	0.0827107	0.027432	13.0163	3.22759	0.0135595	14.4258	11.3705	4.45325	26.4278	74.2002	25.566	0.54701	307.303	100.491	2.77437	0.0417167	80.9444	17.439	127.072	5.51043	153.079	82.3384	47.3168	20.1572	6.87996	19.8951	26.4304	30.8344	0.117588	3.81221	0.968943	0.595203	3.45149	65.8258	6.09244	0.0522705	19.3302	0.0691713	11.0102	1.1882	11.5922	16.8387	8.91323	50.1152	27.9512	51.7664	153.192	10.8743	63.6099
TCGA-58-8388	0.0507927	0.0337077	16.4392	4.74288	0.01696	55.6278	2.6819	2.79708	74.5796	43.2575	27.9037	1.438	310.598	169.262	10.1252	0.0511083	52.4644	17.2158	61.7445	8.7596	61.373	119.633	42.7375	17.6809	4.5876	29.6595	16.1349	58.9559	0.405318	3.80096	0.904479	2.21999	4.85853	184.807	11.9861	0.0670956	25.3415	0.313592	20.2615	2.23315	5.51767	68.4802	8.42988	106.546	24.6613	50.2406	34.2806	37.4918	53.0345
TCGA-18-4721	0.110386	0.0261855	14.7908	6.87876	0.0149741	17.5176	4.92796	5.31836	38.7493	73.5882	17.584	1.6734	68.2919	44.3746	6.62511	0.0791921	94.0603	9.41953	63.8593	7.47015	78.5113	240.634	57.9271	18.6548	6.50296	7.70056	18.6324	48.2395	0.149492	4.02597	0.667341	2.59102	4.50211	233.812	12.2017	0.13642	27.3607	0.0732948	13.521	1.146	20.1523	47.3186	10.7025	91.7062	10.3156	36.4367	140.434	8.04636	93.901
TCGA-56-A4BY	0.155858	0.031392	41.1914	9.20725	0.0183717	21.8833	9.0978	4.16724	47.2657	87.3736	35.0598	1.36469	181.726	122.08	4.76187	0.120814	114.738	16.7733	81.8225	7.50783	153.113	146.385	81.9658	20.0691	10.5794	14.5509	30.2416	81.855	0.334922	7.03377	0.93875	1.93414	7.4161	172.441	18.6655	0.0675311	23.9937	0.150388	15.7523	1.03066	23.4372	58.5451	12.4125	93.9601	22.5715	53.0654	163.156	12.902	111.865
TCGA-37-4132	0.0586654	0.018279	27.1809	1.94058	0.00985124	95.0907	1.15243	2.05632	6.86383	41.9953	12.6189	1.47635	142.128	53.3072	33.4416	0.0484484	63.7592	9.42074	73.4727	7.02662	240.913	97.5655	28.7223	19.5246	7.98581	6.04115	31.9282	21.8347	0.150668	8.97891	0.617936	1.89608	3.26697	82.7701	9.98509	0.0620908	23.5796	0.0496467	9.29599	0.311957	7.20436	28.6281	12.3196	33.9686	6.32368	36.2952	84.0442	32.5387	38.4404
TCGA-66-2727	0.125975	0.0236952	51.4893	9.59325	0.0105048	30.2363	4.59739	7.00462	41.3839	98.7504	20.2437	1.88093	127.307	62.9665	10.0827	0.0978825	117.464	15.3683	103.344	6.95632	253.553	227.524	85.863	19.3538	6.35641	11.0667	35.1375	76.8706	0.213008	7.06998	0.750097	2.98105	5.80566	190.042	22.5624	0.0454945	31.0254	0.1359	12.8876	1.09228	23.5338	45.5144	14.3712	66.7011	12.0609	40.223	335.092	12.6146	96.1046
TCGA-18-3415	0.108905	0.0283607	26.2233	7.43487	0.0120068	19.7251	16.9405	6.35215	33.8065	94.5426	17.9536	1.55453	103.885	49.1748	6.52565	0.0598013	102.623	10.8561	87.6024	11.3875	101.225	176.703	87.9518	19.3424	13.1087	11.4102	20.9929	42.4369	0.174669	3.91205	0.673509	2.37504	4.83101	129.968	6.65924	0.0640876	34.0417	0.0544905	15.6866	1.2689	15.1626	58.0365	12.6491	93.7315	15.7978	40.3993	147.131	8.74685	70.9232
TCGA-34-5927	0.047491	0.00862271	6.93098	3.51009	0.00655663	17.9281	1.1126	2.00321	41.725	31.9223	19.0979	1.64551	277.839	111.526	3.24583	0.0409816	66.8565	13.9071	79.3545	4.57345	137.634	122.953	30.2114	19.2696	1.45314	14.7057	17.8374	41.2006	0.36655	5.32882	0.989907	2.23642	3.15162	305.402	14.829	0.0249649	12.8532	0.218188	12.6392	0.236292	4.97681	36.3123	9.56484	52.7385	6.74582	69.0705	94.793	10.7022	40.7978
TCGA-22-5473	0.165924	0.0207181	53.8044	8.9551	0.00982456	16.3707	7.84421	4.61143	45.8581	143.733	19.4753	0.70394	193.651	65.1085	4.16871	0.0559415	98.0488	12.3653	97.3299	6.43851	101.021	114.743	81.7881	19.4726	6.22929	11.3147	13.867	33.8836	0.120798	2.72272	0.797443	2.22788	4.34442	90.931	7.86098	0.0526422	20.7913	0.0782795	14.2337	0.66539	25.8592	31.9978	6.85613	86.3183	10.9302	42.7769	262.08	7.60453	139.499
TCGA-O2-A52V	0.0534882	0.0206611	13.4601	3.64729	0.00781765	14.0585	6.61531	5.49061	39.7749	78.5258	20.575	0.784378	142.837	65.8576	3.92302	0.0514548	80.8474	14.2204	97.4346	5.1929	74.31	79.5484	49.4758	18.6588	6.04812	13.6974	14.646	45.8971	0.196467	3.63658	0.884611	0.929755	4.34601	58.1951	3.22941	0.0464484	28.1384	0.076487	13.1541	1.74785	8.43174	29.7765	9.45985	85.764	16.3534	53.3113	114.946	10.4244	83.9774
TCGA-22-1005	0.0269186	0.0273406	24.6756	3.07132	0.013642	70.5924	5.73925	3.34681	33.1332	55.5894	14.8719	1.27912	51.6757	41.2539	13.6061	0.0277523	63.4755	7.51358	46.9208	11.9519	20.8591	85.917	59.1357	18.053	6.93267	7.9367	10.2566	23.7757	0.086119	2.44528	0.521161	1.54226	2.70955	41.9216	3.01692	0.114542	18.5485	0.0760616	16.3309	5.34887	4.50848	15.0783	7.12018	83.2175	20.0027	20.4619	21.8056	30.0902	32.4845
TCGA-60-2713	0.0478084	0.0219832	8.97864	6.07326	0.0121198	34.6021	5.2216	4.87792	47.0853	46.8526	15.3246	1.23206	93.862	47.7196	9.21914	0.0373715	58.2948	7.98663	68.5683	6.53279	84.3824	88.9599	55.7532	18.229	4.09538	8.16978	26.9227	56.1789	0.349515	9.62676	0.652576	1.41231	2.22405	56.8758	4.9107	0.0640122	20.9021	0.143395	13.574	1.36837	7.36319	30.3109	11.9732	100.833	11.3159	38.7001	81.2775	16.5813	44.0068
TCGA-85-8288	0.0407365	0.00849072	6.09918	0.826324	0.00332237	30.9148	1.72053	1.68103	12.9274	20.974	17.4154	0.688284	160.806	59.2464	8.49506	0.0122252	30.5412	10.0632	85.231	3.1174	24.4704	47.5798	16.4849	17.499	1.20834	13.9712	8.20718	25.4083	0.0962774	2.55022	0.82804	1.76445	2.26034	76.9391	1.0117	0.0117236	11.084	0.0778404	5.79483	0.758014	4.38983	22.7203	3.52374	46.121	10.8711	46.7178	44.4317	20.1738	42.0579
TCGA-66-2789	0.131112	0.0850912	69.8806	10.4909	0.0256949	51.5541	11.0268	6.68241	76.0317	85.447	24.1398	2.02557	142.232	60.0244	12.7619	0.0479528	124.645	7.85065	65.7848	30.0936	193.365	137.991	69.2754	19.4857	10.9115	7.55982	40.7798	121.553	0.377004	5.86413	0.694559	3.2529	3.968	271.841	2.62962	0.40232	40.8434	0.14731	26.8878	0.53878	14.2789	92.897	10.7516	112.099	13.4668	50.7238	213.915	16.3562	107.378
TCGA-85-8351	0.0530643	0.0177597	26.9104	7.64736	0.00931109	20.6536	7.8502	4.10256	38.5855	95.2162	30.4638	1.09638	228.558	115.01	3.44075	0.0332928	102.82	18.3878	119.961	7.77512	83.1052	114.878	47.7293	21.6232	8.94609	21.9791	27.5193	49.8684	0.266094	4.36593	0.889727	0.545661	3.39423	139.698	3.52936	0.0574712	15.9204	0.162092	14.6146	0.925808	13.6966	51.9492	5.51663	73.2252	28.0191	73.0894	66.1655	15.8404	91.3686
TCGA-56-7579	0.607269	0.0287662	82.8662	11.9507	0.0117904	7.31541	5.90003	4.56048	45.0465	164.287	19.7128	0.884938	184.373	65.67	2.36684	0.0923395	135.538	12.1427	101.955	8.34613	361.547	137.045	64.6852	18.2536	8.7797	11.2277	34.3105	50.8876	0.724938	8.82071	0.860168	1.91478	5.31285	246.367	9.31123	0.0783909	24.1964	0.167276	13.9736	0.653693	64.1863	126.284	10.6056	59.7481	19.6745	45.8593	170.607	5.57086	110.219
TCGA-77-8143	0.125365	0.0116654	34.7209	4.56751	0.0111719	13.7986	4.95272	4.81297	26.141	98.7601	16.8284	1.32748	230.931	58.3298	2.51261	0.113101	57.8004	12.8432	87.0938	6.21913	219.297	115.123	37.7183	18.2528	7.66755	13.9511	17.7672	17.4919	0.19889	5.55642	0.841021	2.32064	4.19542	82.0009	7.74038	0.0548407	26.2809	0.124604	13.3984	0.91378	16.2612	34.8536	12.0508	28.6983	17.1438	33.581	105.451	7.21016	87.4654
TCGA-18-3411	0.147848	0.0109746	13.7341	3.28035	0.00596055	15.1501	11.2239	4.83889	19.222	71.5309	15.9838	0.626253	145.538	51.6034	5.06796	0.0447621	75.2608	10.8113	108.392	6.39864	140.011	117.453	57.2732	20.0984	5.88289	11.4427	20.6097	21.6277	0.128614	3.73731	0.676141	1.21417	3.96383	97.7552	9.73651	0.0465925	26.2194	0.050261	9.06939	0.716507	19.6404	49.3383	5.88477	55.4655	12.5429	43.4081	276.847	5.66386	58.6205
TCGA-39-5036	0.493027	0.086774	186.4	31.9916	0.0258535	28.6682	20.4969	11.2457	103.823	264.861	32.7271	2.54746	324.076	87.9228	6.29434	0.337729	207.835	19.0319	122.44	16.9436	900.705	282.437	224.044	21.77	26.5145	20.2658	78.0516	91.2852	0.438233	8.98401	0.908312	4.11774	9.2746	500.191	16.9634	0.259488	69.5144	0.222693	32.4139	1.44923	70.2862	127.559	16.9246	98.0277	23.2184	57.2049	532.523	9.8509	247.661
TCGA-33-4583	0.0516888	0.00745393	8.30211	1.64545	0.00380848	9.5594	7.9108	4.36096	18.9404	39.5392	16.7691	0.673562	115.493	59.4148	3.34221	0.0578909	87.7874	13.3985	135.335	4.29181	67.5868	115.134	75.8581	18.3083	2.48416	10.7206	22.5315	20.4133	0.065421	3.5021	0.85357	0.841136	4.27314	36.1196	11.1441	0.014831	13.3706	0.0635466	11.8986	0.492016	6.64565	17.3719	6.55955	55.6513	10.467	45.9327	173.973	5.63882	40.6129
TCGA-85-A4JB	0.0684571	0.0269768	25.0744	9.23403	0.0115862	24.7056	2.16948	3.85803	40.0983	30.9626	25.2272	0.840654	388.579	100.654	4.15941	0.017389	77.7447	13.0405	103.91	9.78549	247.298	62.0306	31.9247	19.7028	4.09584	18.2309	26.6368	70.1482	0.313481	5.31965	0.943784	2.04451	1.9429	167.241	1.16791	0.0748113	27.3065	0.113135	18.043	0.416859	8.25795	63.8012	7.31065	47.5197	19.7506	64.3332	50.2912	12.359	47.43
TCGA-60-2707	0.120636	0.0634277	40.5623	13.6714	0.0137182	24.3996	21.5788	6.33577	79.526	122.379	29.4144	2.07176	149.779	45.3884	3.94537	0.0465662	69.187	11.3071	88.2441	21.7897	98.9017	122.716	63.8925	19.0585	9.13857	19.6411	26.231	53.6208	0.354649	3.96384	0.872008	1.1956	5.29316	151.42	2.23365	0.214555	45.2889	0.263286	31.3183	4.15769	21.7618	109.281	7.02812	117.063	36.2867	57.1379	134.609	11.6241	120.082
TCGA-56-6545	0.0654005	0.0334177	12.0827	6.33029	0.0126305	34.8339	4.20956	6.10821	41.0563	39.0004	26.1213	1.15219	118.143	54.757	10.4004	0.0143666	47.8759	8.68937	79.4889	10.2582	31.4417	102.237	23.8516	19.3636	6.57774	16.2216	21.0974	64.6017	0.112628	3.2145	0.764981	1.45871	2.62434	243.558	0.425445	0.0827192	31.2983	0.137262	16.9041	2.41163	7.88962	64.0446	5.51971	116.901	22.3963	61.0631	43.0413	17.1651	70.1205
TCGA-O2-A5IB	0.0399093	0.032204	14.9728	6.81709	0.0211765	63.6955	0.964771	3.69681	38.0112	38.5372	23.9526	3.63918	857.807	364.253	9.6818	0.136001	259.349	27.5094	87.5943	5.09227	209.961	144.6	44.6267	17.815	8.92257	21.9173	12.2917	191.401	0.570818	6.0776	1.08814	6.98974	7.32292	554.109	76.2449	0.0549544	25.4365	0.212518	13.6248	0.190951	3.73171	59.6687	38.7621	53.9912	8.21014	73.7581	44.4377	45.7123	34.2562
TCGA-22-5480	0.0193683	0.0134409	5.79755	1.05076	0.00784222	39.0716	0.968189	2.21021	29.4763	29.3787	17.9821	0.861439	107.181	97.7467	8.44664	0.0214406	43.3464	13.8168	81.0964	2.61065	35.4375	125.601	28.0349	17.3941	1.47241	14.5522	10.4136	26.4676	0.137565	2.51425	0.74616	1.17172	2.23566	96.7503	7.20077	0.018105	15.6192	0.1423	7.80952	1.90595	2.73883	19.3824	4.95399	59.375	15.0359	39.366	27.4492	19.9708	26.863
TCGA-51-4081	0.350817	0.0411374	50.8724	19.6649	0.021511	20.5058	11.4136	6.24828	105.691	115.545	28.559	1.76781	377.579	97.1866	4.48924	0.0560607	130.605	12.7127	105.79	12.7359	188.618	276.073	163.944	20.7888	10.998	21.2504	41.6808	60.5253	0.526713	4.57522	1.08569	3.16291	6.80445	303.844	7.80793	0.125165	47.6004	0.247908	28.7727	0.259632	56.5077	79.9256	8.0817	154.134	16.3281	117.119	349.772	11.4623	131.625
TCGA-56-8503	0.0314168	0.0143691	7.64586	2.32668	0.0059374	26.8479	4.48434	3.63159	32.7341	32.0221	17.8139	0.441478	104.799	42.593	6.13899	0.00843325	26.8362	8.81573	86.3818	4.64817	45.8123	44.5222	27.1263	17.4832	1.50751	14.5141	14.3364	28.5276	0.118676	2.13864	0.700828	0.646496	1.8193	33.4261	0.459356	0.0390794	17.3257	0.107541	11.9615	3.11914	4.43394	28.4464	3.4203	79.6765	18.3781	38.55	38.177	14.6503	28.1799
TCGA-77-6843	0.621876	0.0644452	112.414	11.0355	0.0275396	27.9386	7.07825	12.3942	103.45	189.645	24.8865	2.57138	303.633	147.629	7.32279	0.166326	165.459	16.2116	89.2942	12.5217	126.152	563.764	127.375	21.0424	30.8102	8.74077	22.141	59.1794	0.195707	4.02925	0.942276	2.64631	5.64973	328.057	24.2502	0.118789	53.3767	0.110246	19.474	0.446693	111.991	91.9907	7.93068	195.43	12.3	64.2591	322.4	17.6519	127.373
TCGA-94-7943	0.0972332	0.0366211	29.1095	7.36477	0.0146025	27.2402	3.27507	2.20969	28.5032	89.026	34.3235	2.48901	242.941	129.197	3.5038	0.0738766	95.7977	18.1573	81.2832	8.29439	57.9423	273.753	80.3038	20.6826	14.0583	22.1287	10.1672	24.3771	0.136081	2.35217	0.847481	3.55825	6.52752	154.322	15.9588	0.0472591	35.5915	0.10323	9.4147	1.65576	20.2235	41.6654	7.59345	88.0539	42.2886	56.275	82.5189	15.8531	107.1
TCGA-92-7341	0.559239	0.0293749	64.6094	13.2076	0.0135103	20.0678	8.18602	6.20934	55.4428	137.342	24.8949	0.682554	236.961	78.2807	6.08974	0.0508614	84.8966	13.4326	112.371	6.34481	274.536	266.39	91.8456	20.0422	15.0542	17.5063	30.6566	38.4989	0.411088	7.56193	0.929516	2.7128	5.7088	369.393	8.75896	0.105104	36.9328	0.162294	20.9198	0.45454	82.4295	79.4817	5.7278	88.3513	14.8298	82.7234	242.508	10.6568	171.472
TCGA-46-3766	0.111856	0.0479458	48.0589	8.70117	0.0262989	55.5999	10.362	6.888	45.768	68.2784	18.9928	2.52609	48.9801	31.7704	11.7872	0.0303526	68.6552	5.47018	50.4067	23.7144	44.4995	123.614	58.0146	18.6322	10.0983	6.97189	20.907	45.3496	0.211244	5.35733	0.52077	1.24315	3.43153	276.884	1.83331	0.363382	40.7188	0.193868	23.9739	3.71036	18.3005	74.9026	8.80755	123.873	18.8966	32.2438	77.8375	20.0043	71.4736
TCGA-33-4533	0.105799	0.0893349	21.617	17.3169	0.0230201	111.99	6.88679	7.23412	75.8061	39.09	14.3077	2.66938	304.012	85.5411	41.7044	0.0480189	210.388	10.276	111.12	23.2711	302.463	184.972	48.1147	21.1628	12.3657	12.5504	36.273	224.124	0.320382	6.48258	0.851168	13.9588	6.00622	1211.76	22.7833	0.174941	43.8783	0.20145	20.1199	0.173554	8.78076	145.692	16.709	147.471	6.06274	106.656	92.9926	54.9079	88.5366
TCGA-60-2711	0.0622381	0.0124775	14.2992	5.16658	0.00799963	12.1943	5.38545	3.03505	51.5967	78.0486	20.6775	1.3918	233.718	108.387	3.25073	0.0788483	90.3557	15.0137	93.5741	4.37444	232.117	121.369	64.5794	20.4289	6.12161	13.6961	17.2193	32.4983	0.478355	5.34555	0.897222	2.17315	3.36377	269.719	13.4021	0.0347556	25.1123	0.131621	9.44282	0.585332	10.8507	39.0351	7.62589	87.4464	11.3597	48.638	193.171	6.90558	127.248
TCGA-46-3769	0.251333	0.0543627	151.249	9.38294	0.0149615	27.7396	17.5015	6.41961	41.0006	131.851	29.8165	1.22733	114.072	56.6204	9.71143	0.0455342	118.166	11.3768	115.917	10.6137	421.379	273.971	107.729	22.0834	22.7499	12.2621	65.8779	83.2679	0.269077	6.30765	0.641604	3.07332	6.04148	203.703	1.02141	0.16066	77.0166	0.27634	26.2926	1.93484	39.063	145.377	7.42348	63.7513	27.9841	55.0217	179.946	10.6185	206.432
TCGA-34-8456	0.136979	0.0902786	36.4545	12.3542	0.0322112	20.569	7.10106	4.14946	85.8323	131.718	30.4101	2.15497	342.792	166.882	6.24564	0.114972	121.692	17.5998	109.631	14.1737	184.621	159.098	110.626	21.7419	16.3687	20.0261	37.495	43.8632	0.295069	6.43301	0.963724	3.88519	4.82638	293.598	6.66828	0.249843	36.2651	0.16932	19.4227	1.05005	20.0478	75.5117	10.4731	136.959	16.1871	73.6223	144.423	13.638	108.017
TCGA-22-5474	0.105701	0.0177946	20.294	5.11779	0.00889427	17.1586	4.58738	4.46472	29.4539	55.5363	17.0249	1.08797	75.8049	46.9413	6.21969	0.0552114	70.1371	11.0939	65.4579	7.82417	51.761	141.554	49.4165	17.0528	7.23664	12.4278	11.4162	22.3759	0.122351	2.47415	0.697332	1.32035	6.26553	110.987	11.5904	0.0479601	21.0438	0.0805994	11.585	2.87083	14.7102	25.6721	5.75982	104.882	16.2862	29.4813	111.735	9.6885	62.2028
TCGA-18-4086	0.128292	0.0246606	34.8806	7.95227	0.0100373	21.707	6.51822	5.65127	45.859	80.0544	17.3947	1.05917	121.711	45.934	5.36268	0.0409073	96.0318	8.93297	88.7641	7.62868	187.778	157.484	86.7571	18.3077	5.08997	8.0166	27.0528	35.1115	0.206799	4.65842	0.739925	2.16794	3.96191	159.403	4.85156	0.0641558	30.3867	0.0928023	17.1236	0.655182	20.7819	49.5417	8.10284	85.7347	10.6442	45.7095	211.319	8.9335	79.4295
TCGA-56-8504	0.0740375	0.0232609	22.7743	3.58643	0.00928037	12.339	9.48593	5.37992	29.4993	75.0636	22.8124	0.589355	248.575	66.1429	2.76842	0.0603098	66.6424	14.5063	108.483	4.87519	103.428	99.9429	35.2049	18.8514	3.58112	23.8577	15.519	20.7863	0.131025	3.61089	0.938185	1.46727	5.74368	44.5702	6.46117	0.0496133	19.0933	0.0690592	10.1666	1.99114	10.0267	24.4106	7.20503	43.9519	25.7143	44.8563	151.405	7.03943	61.0506
TCGA-66-2795	0.152126	0.0285713	34.5741	6.67519	0.0117412	24.6836	20.3515	4.36393	38.7819	116.215	22.9757	1.89199	85.4767	70.3999	7.60901	0.0814218	236.84	11.3882	88.5571	13.2187	133.688	208.502	121.582	20.5671	14.4836	10.5397	29.6168	55.063	0.243459	4.33581	0.701145	2.28741	6.00604	117.419	13.5521	0.0640442	31.8909	0.103996	14.0778	0.635935	20.9474	61.6333	10.0544	113.898	20.5671	53.0981	149.176	10.56	105.762
TCGA-60-2712	0.0178189	0.00979379	8.04053	0.9456	0.00549688	38.5625	1.63869	1.70598	15.0796	27.7962	14.1436	0.58811	60.6358	52.3542	8.69701	0.0147247	52.9342	8.5261	64.1334	2.97911	7.18544	49.2423	22.6057	17.477	1.47536	9.95446	5.05846	11.979	0.0839122	1.57902	0.627181	0.799744	2.20265	24.9797	1.21208	0.0198686	9.78374	0.0725087	5.58073	3.06225	2.24921	9.4575	5.09956	62.4141	15.4399	35.7718	18.424	19.3979	21.7574
TCGA-63-A5MG	0.0647252	0.015896	17.6251	6.32961	0.00782358	15.1218	3.63171	5.06	26.2892	52.1016	13.8521	1.27622	94.3656	42.8262	2.54398	0.0274298	48.4536	9.55109	63.4149	11.331	80.0631	65.1014	29.6596	16.74	3.28016	10.4504	6.92127	31.2913	0.0705259	1.71097	0.696227	0.745202	3.52375	59.9878	2.035	0.0468989	18.5934	0.0526401	11.7312	2.82221	8.57905	38.1316	5.64722	60.6793	15.7877	26.2748	49.1675	8.89376	51.7655
TCGA-52-7622	0.0641263	0.0322327	20.5805	7.49815	0.0189384	19.4854	4.88698	4.74075	59.3709	74.3621	19.0694	1.15324	99.5585	51.8771	5.7902	0.05203	97.0996	11.1737	77.9794	10.1791	75.3025	133.13	84.6181	18.1756	6.58175	15.0308	19.1754	42.4186	0.170121	3.70053	0.747693	1.36211	4.86957	143.553	8.42595	0.128035	21.3753	0.14137	18.6648	4.1333	11.8063	32.5949	7.79994	92.7875	21.5676	33.6803	86.9444	11.4543	54.5819
TCGA-33-4547	0.0846732	0.0315178	24.6626	3.8893	0.0122086	31.4944	10.3806	5.80745	46.2448	102.556	19.634	1.00011	161.61	59.1493	6.15988	0.0333255	75.2404	9.83072	77.8196	10.4548	206.488	109.522	40.8547	18.4574	5.22375	11.2717	18.3193	61.4605	0.300855	4.23068	0.842884	2.26061	3.5146	194.366	2.32313	0.0591467	23.6209	0.189763	17.8191	0.922378	12.4521	51.752	8.75622	81.3855	15.5998	52.1752	177.75	17.9019	86.9595
TCGA-66-2800	0.185503	0.0242229	42.4927	9.99265	0.0139177	30.5298	7.17352	4.75536	52.9065	108.389	14.6107	1.15331	105.762	47.1218	7.7295	0.0569022	135.033	7.68466	72.3013	10.1609	173.526	127.852	101.178	19.2484	9.70089	8.86739	16.6653	52.3427	0.172958	3.64447	0.606578	2.40587	4.29209	159.411	8.51973	0.115174	28.8173	0.104139	15.5355	0.625994	31.1346	49.3379	14.2459	102.336	10.9032	32.4403	142.065	13.4879	99.1175
TCGA-63-A5MI	0.112682	0.012441	16.6332	3.38582	0.00733839	10.0202	10.1219	2.59607	33.2782	66.09	21.7407	0.802191	398.513	122.571	1.8954	0.0470923	74.7331	16.0872	108.745	5.40935	163.527	113.109	21.6186	20.613	5.11618	10.7338	13.5036	17.4953	0.191343	5.39728	0.995649	2.71531	2.84151	259.878	4.88527	0.0409888	17.5544	0.0646624	8.90546	0.143825	14.2592	41.2352	6.5491	46.2438	9.75402	56.4843	170.276	9.76772	80.7296
TCGA-NK-A5CT	0.0841477	0.0313823	39.3435	9.85495	0.00917179	20.5623	14.7404	7.56217	60.96	115.262	36.1193	1.94739	367.461	87.9385	9.61695	0.108371	175.605	14.1386	125.145	22.6938	244.073	89.4181	82.0833	20.9348	11.2805	15.5802	27.9088	67.051	0.132662	3.05547	0.858857	1.23888	5.17646	91.6426	4.32319	0.104207	28.6813	0.0664935	24.4871	1.9989	12.8412	137.967	5.58752	94.2159	41.2956	45.0286	130.438	15.3671	132.64
TCGA-43-8118	0.0399422	0.0157996	12.5847	2.03631	0.00864616	13.0259	3.98764	3.89373	49.7858	50.0131	20.1917	0.715454	167.873	57.0307	1.9069	0.0405143	69.8178	11.7616	105.527	5.4937	40.9334	85.0005	54.464	19.7822	6.23995	17.9809	15.5797	21.851	0.183116	2.73468	0.896481	0.735653	3.95852	65.5127	6.8874	0.0692301	22.6125	0.122185	11.748	1.38932	8.97343	22.4688	4.17562	65.9787	18.4019	43.481	95.4874	8.49394	56.2326
TCGA-21-1077	0.123958	0.0161986	30.2085	9.12368	0.00768412	29.0393	13.4403	5.58918	56.0826	100.467	18.0579	1.39494	124.011	51.6266	10.277	0.065393	96.6267	9.2173	75.8863	8.35856	96.7545	123.539	72.4467	19.1749	11.0298	9.55412	35.2604	38.4686	0.273417	5.39852	0.763701	2.29368	4.04617	149.773	14.359	0.0427213	28.7554	0.14388	15.8913	0.608258	20.0101	57.5209	9.45086	105.394	13.5767	47.4827	159.242	14.1628	99.6133
TCGA-18-3416	0.0180686	0.00348929	3.79032	0.231335	0.00314781	8.87579	2.63194	2.50299	14.1497	21.7056	15.0594	0.190526	74.1959	64.5955	4.61033	0.0416067	45.6256	12.709	86.0271	1.60311	57.5833	92.8567	24.6692	17.4176	1.62106	8.18781	16.0161	9.09472	0.0901825	3.76953	0.760284	1.28311	3.36128	18.0242	4.8607	0.013055	7.02063	0.0449864	4.14922	1.30932	2.01664	7.66897	4.9024	41.4239	13.3722	28.6406	167.337	4.2555	29.901
TCGA-O2-A52S	0.0809968	0.00792778	11.7121	2.38737	0.00695954	13.2363	2.73685	1.49533	27.9081	61.8461	20.0249	0.766165	257.317	152.939	3.75308	0.0624891	108.598	17.9761	98.2204	3.12467	62.5314	119.223	41.408	19.8797	5.73902	18.7784	20.9007	20.1192	0.146277	3.39519	1.00483	1.0349	6.18068	109.916	13.2643	0.0200837	21.4437	0.111602	6.44914	0.59282	13.5165	33.8219	5.85708	74.3582	15.0565	58.7392	72.2897	12.4497	63.802
TCGA-77-7335	0.163902	0.0417784	40.7501	9.24359	0.0191085	45.8214	9.86018	7.30789	45.8478	61.2034	18.4855	1.29917	57.057	43.0657	10.4262	0.0220349	58.8936	7.69051	69.957	10.7769	86.1086	121.226	56.1766	19.1752	5.93151	11.4231	15.0879	42.316	0.153886	4.70098	0.581	2.32993	2.86022	112.514	1.92233	0.157929	33.7646	0.159735	19.8549	1.9055	18.2247	43.0666	8.35467	111.521	13.0171	45.3571	62.4202	17.6537	74.0955
TCGA-21-5783	0.141501	0.0877619	44.9925	12.6322	0.0131776	56.57	1.94347	4.28838	78.9714	55.3451	36.8588	0.861512	694.338	110.172	9.91413	0.0271196	86.7719	15.2148	122.092	8.72324	185.437	90.4182	58.5541	20.5554	2.60732	29.7935	34.6632	87.3172	0.526	6.41255	1.06311	3.81153	3.13977	571.757	5.51674	0.10338	31.4353	0.251651	22.597	0.880425	22.1304	119.061	8.3204	82.0206	18.0505	107.291	86.3168	22.3158	83.5083
TCGA-34-5236	0.182936	0.0191651	30.1637	6.88886	0.00759864	22.4506	13.7752	5.30502	47.0687	69.16	16.4863	0.546675	113.668	40.6522	5.85428	0.0171572	60.3079	7.20101	99.8609	8.82468	81.1576	98.7496	59.3487	17.2093	3.62144	9.7879	25.064	43.7271	0.307192	4.69926	0.696258	0.749427	2.87134	109.547	2.40993	0.0435503	28.8942	0.111599	15.964	0.80298	28.2506	61.9933	6.27374	90.0799	12.3666	36.7155	116.757	11.5358	88.0841
TCGA-22-1011	0.0461903	0.0207006	11.2872	4.74785	0.00782522	18.6235	5.4225	4.26062	30.1437	27.8013	14.5247	0.967657	78.5868	34.9647	3.83681	0.0241663	46.404	7.56559	54.0329	7.14693	57.4317	67.8409	25.7079	15.9754	4.69967	6.71848	7.12983	40.0482	0.109647	3.02656	0.657413	1.03804	3.23993	72.647	1.981	0.053383	14.7828	0.0703145	12.8732	2.32654	5.26668	15.6948	7.15103	55.165	14.3568	23.1761	58.4637	7.86319	48.2211
TCGA-63-A5MU	0.103406	0.0127504	13.7988	2.99457	0.00703076	6.33886	16.0081	3.90862	25.7004	93.9745	25.9653	0.543065	376.486	139.234	1.98505	0.0858117	109.508	21.558	156.588	4.34276	127.226	119.156	43.1342	20.9732	7.06761	25.3713	29.9738	34.4393	0.26195	5.27447	1.20728	1.89375	5.61382	90.4391	14.8571	0.0202915	22.8299	0.133918	10.9689	0.43363	10.8107	23.3054	7.59213	36.6331	20.2666	78.0506	174.403	3.48673	81.0493
TCGA-O2-A52W	0.0641721	0.0123643	10.8286	2.36788	0.0063606	8.5921	1.67074	2.94713	11.7122	54.5472	16.0292	0.447304	208.43	99.1727	1.61759	0.0427211	47.3433	15.2864	90.444	2.07274	163.987	72.8513	20.8702	18.068	2.86403	16.7811	5.88875	26.409	0.0733288	2.2429	0.8732	1.14701	2.9234	35.1891	5.12742	0.0147533	11.4169	0.0286499	6.12447	0.515554	6.76327	15.5702	14.4452	34.0124	12.6044	45.4026	80.1577	5.85761	46.9425
TCGA-21-1075	1.01805	0.0166268	41.5606	14.0018	0.0100309	13.2462	11.1319	6.10859	29.0361	123.9	19.8979	1.17914	215.049	78.3522	3.08656	0.0811227	137.849	11.7675	103.672	7.85776	410.708	301.94	85.6276	21.1967	13.1481	10.5253	20.3331	44.9554	0.165423	3.75271	0.859007	4.40643	5.34534	388.958	11.4948	0.0559337	26.4795	0.0752249	14.1178	0.0825012	109.551	71.5748	10.2837	57.3603	7.72834	79.9028	281.811	5.0973	128.416
TCGA-56-7582	0.35091	0.0440532	60.7253	22.2592	0.0170175	15.0458	8.06989	7.07169	82.269	107.083	20.3947	1.53197	141.765	55.4925	4.05383	0.105642	156.754	9.38193	76.3649	7.59935	262.008	241.589	158.891	18.2243	8.34948	10.886	42.1059	85.3324	0.643128	6.95419	0.8821	2.0195	8.10466	421.172	16.2493	0.119763	31.7907	0.316979	20.568	0.597595	44.6172	122.361	9.66941	180.984	14.357	64.7592	404.22	7.68411	126.125
TCGA-85-6560	0.125823	0.0131741	32.0371	5.50948	0.0087614	65.3472	3.06569	2.61336	22.1134	51.7397	20.0087	0.739407	205.237	122.678	14.931	0.0467389	55.4052	13.1893	74.4138	3.04107	110.634	138.475	11.5835	19.8279	3.8805	10.8673	34.7193	41.7259	0.194084	7.07562	0.865141	5.78335	2.48259	125.206	3.96361	0.0375676	22.691	0.164528	12.1761	0.306656	19.4769	35.1456	10.9581	52.5346	8.68568	77.0383	34.4656	35.8675	49.0297
TCGA-46-6026	0.0549312	0.00530994	11.1335	1.94393	0.00476764	14.1274	2.06222	1.00919	25.7778	62.6248	21.9945	0.806406	257.208	182.447	3.10469	0.0351641	65.28	16.5695	88.0054	2.12977	57.7862	54.0875	23.4808	21.6533	0.85743	21.9545	5.89501	7.8971	0.142129	1.79658	0.942802	1.78101	1.76461	82.071	5.20059	0.012034	11.4281	0.149837	6.79374	0.179769	7.97377	25.7222	4.49946	49.2099	11.9749	72.8709	39.3587	13.0587	36.0821
TCGA-22-5477	0.205876	0.05045	48.9488	7.60226	0.0340979	24.6014	3.10167	4.40833	63.395	135.06	33.0039	1.15039	232.23	130.435	5.67203	0.199993	113.013	15.4646	74.7586	4.43902	359.459	266.051	113.843	20.8499	11.3691	10.9844	23.3607	73.4402	0.24314	5.53623	0.987924	2.94118	7.11269	816.392	22.9267	0.164782	26.551	0.201125	13.4057	0.467685	31.6369	80.6784	10.9823	136.122	12.679	62.8745	546.319	12.895	184.937
TCGA-66-2753	0.235782	0.0459635	53.5968	22.613	0.0221624	37.8515	9.20549	9.24474	55.9403	165.334	19.0479	2.07321	197.662	57.2646	11.8397	0.0917272	109.798	10.4362	69.9377	13.226	330.968	245.548	60.4218	18.8001	16.2955	9.31117	47.6164	73.4847	0.494539	11.323	0.763213	2.04048	3.7477	485.672	10.8333	0.156851	32.0959	0.234423	25.4201	0.755212	34.435	111.614	9.76901	106.481	12.3878	53.346	169.21	16.3643	161.093
TCGA-21-1079	0.0889298	0.0137599	18.2995	5.38696	0.00576885	11.9503	12.9941	6.73146	36.9782	43.5369	24.0966	0.872224	163.23	54.2499	3.7379	0.0117258	53.5811	7.80779	119.052	9.06068	61.0384	84.397	35.1022	20.4125	5.67111	16.4082	38.1736	41.8532	0.230383	3.76953	0.792679	0.777094	1.60558	242.297	0.128444	0.0671049	34.1472	0.105126	24.2444	0.504698	10.7978	53.6012	5.08331	54.6214	15.6438	74.6913	60.9096	5.7364	64.9041
TCGA-85-8664	0.0756164	0.0179531	43.7857	11.8407	0.0114673	54.4753	2.72929	4.53446	83.7406	114.406	25.2925	2.4229	860.52	220.387	10.538	0.087249	171.638	23.6298	116.532	9.95125	281.371	127.201	82.9978	22.0526	11.6698	26.5643	29.2613	65.5623	0.320559	5.53089	0.984784	3.11849	4.5418	232.672	15.5146	0.0405541	37.3627	0.149868	10.9854	0.46832	11.8764	46.134	10.5088	90.7113	18.3246	76.8022	93.8105	34.6895	144.352
TCGA-NC-A5HJ	0.0286925	0.0754854	22.0945	5.77102	0.0335456	97.925	1.93455	4.39198	35.961	50.7416	19.68	1.59916	159.994	98.8828	19.9407	0.0889014	126.555	12.8644	59.7925	9.74691	122.448	190.305	77.127	18.8022	10.1473	13.6474	24.5189	41.534	0.366873	9.05452	0.739958	2.73433	6.86427	109.245	18.6942	0.265713	28.2165	0.253267	17.5273	2.33387	4.79936	38.8188	18.119	102.91	20.8833	36.6648	43.2545	40.5533	33.3581
TCGA-70-6723	0.144866	0.0186425	24.0067	6.72854	0.00711996	8.21572	26.5052	6.88011	49.7896	95.7906	25.3572	1.28539	317.191	114.559	3.80921	0.0921603	130.884	15.4171	160.078	7.10123	193.776	248.703	95.361	19.6049	18.601	17.4117	50.4803	60.8201	0.699731	7.62114	1.28754	1.53853	8.52609	253.439	19.1803	0.0266328	27.0757	0.276236	21.515	0.202325	16.1887	53.3116	7.44981	108.098	18.461	79.2714	321.318	6.4435	106.088
TCGA-66-2763	0.0776994	0.037485	17.6201	8.45984	0.0218701	29.4968	7.58467	5.18029	19.6386	55.8244	19.7357	1.22679	230.269	80.7649	4.4418	0.104049	68.0997	16.549	93.0128	11.2634	150.133	121.273	43.8533	19.8761	13.5778	19.757	12.6441	65.0505	0.180107	5.98393	0.799644	2.57199	5.00454	119.435	7.19688	0.124722	23.5995	0.0987098	11.6002	2.08133	8.74669	24.916	13.6174	45.9062	21.2711	33.197	93.8808	11.593	67.4133
TCGA-68-A59I	0.0893345	0.0439213	26.5728	10.9868	0.0162008	31.661	4.52786	6.37711	51.3113	60.7542	17.3814	1.54738	126.132	57.7646	8.79686	0.0341968	117.898	10.1488	60.4963	18.4094	110.83	134.095	47.7449	19.0106	9.36655	9.9471	15.8341	82.6779	0.173339	4.20797	0.706419	1.86669	4.89674	235.234	3.51033	0.117137	29.5395	0.069761	16.9694	2.50859	13.7249	39.3302	9.7204	125.681	17.6009	36.6941	154.291	21.6058	89.3176
TCGA-22-5481	0.0184954	0.00497786	9.08525	0.459972	0.00512399	49.9167	0.356689	1.15202	4.7654	19.5902	14.2532	0.330809	213.302	140.106	5.9551	0.0230566	64.7858	19.6053	98.4007	1.98621	65.6746	76.3563	21.0278	19.099	1.04682	14.7284	3.05511	8.71652	0.0919914	1.80059	0.711825	2.2261	2.59908	19.8564	5.90656	0.0157637	9.75549	0.0881332	3.65119	0.86715	2.02602	7.46604	3.66119	25.8206	9.80597	29.7436	12.4596	26.4548	18.9531
TCGA-63-A5MH	0.0398873	0.00853719	7.07337	1.68071	0.00430609	24.6107	8.07776	3.26629	24.0505	20.7822	18.2718	0.89083	241.527	87.6598	6.18589	0.0214749	45.8098	10.9218	89.0962	4.58248	41.898	53.1059	18.0749	17.9262	0.941276	12.9967	13.1876	55.2346	0.208813	2.44569	0.885078	1.6714	2.26529	69.3279	2.38116	0.0122766	16.2068	0.100083	8.79223	0.121734	3.86957	27.9896	6.81851	65.6114	8.20323	46.3149	44.7744	19.2021	28.9529
TCGA-66-2769	0.0632535	0.00914113	17.1847	1.99159	0.00621287	46.2112	5.06748	3.40539	13.5356	43.5349	13.4139	0.639845	91.6538	33.3772	12.4965	0.0160751	36.6324	6.35844	65.252	6.2838	49.7858	76.1677	24.7238	18.1911	3.13377	7.36717	19.1616	17.0456	0.105881	4.74675	0.554	1.14729	1.44167	82.588	0.98475	0.0425417	24.5421	0.0722563	7.95253	1.26297	7.94404	34.9882	6.86413	48.2308	10.9206	30.8789	78.6765	16.477	48.0856
TCGA-77-7338	0.220336	0.0477543	52.5483	13.6532	0.0164017	22.8284	13.5122	7.24002	114.383	125.75	20.003	1.38399	96.7215	43.6302	6.5388	0.0560852	138.585	8.3809	65.8382	11.15	132.388	175.83	141.529	17.8627	12.7979	7.90572	32.1779	88.9249	0.509325	7.04799	0.848236	1.49898	4.35448	235.791	6.7717	0.121113	42.8895	0.243769	25.6112	0.991455	43.6204	113.262	7.47568	179.379	15.9186	52.5749	218.167	10.2018	140.771
TCGA-51-6867	0.193775	0.0426157	44.5395	16.4953	0.0134593	31.3894	16.3842	6.49521	73.4963	103.371	42.2121	2.15835	277.005	106.777	9.05128	0.115089	118.71	16.5189	102.571	11.331	160.765	172.812	79.2676	22.1759	14.5796	19.3179	36.2695	63.9027	0.258014	6.97782	0.986271	2.89755	6.81318	245.382	16.8764	0.0683274	31.8273	0.190138	21.516	1.37659	28.1825	98.4742	9.23178	136.7	23.3909	91.2839	218.181	12.9337	199.402
TCGA-63-A5MR	0.0317392	0.0169168	10.2248	2.69744	0.00616042	21.9932	8.31508	3.11417	42.4418	82.3748	34.0488	0.718043	223.749	90.0071	6.4433	0.0342168	79.1214	18.6736	173.223	5.52862	59.8205	66.5049	78.2849	20.8542	3.58056	31.0927	38.8848	42.4809	0.135019	3.76912	1.08819	0.183707	2.15487	30.1446	2.06445	0.0283504	18.2983	0.126371	16.829	1.34943	6.54006	26.1983	7.6033	77.6885	33.775	109.297	66.2413	11.3727	70.7049
TCGA-22-0944	0.0795783	0.0170608	14.515	4.38314	0.00646676	8.70027	6.16692	2.35402	35.2971	81.0096	20.5659	0.737664	150.53	58.6174	1.54637	0.0341946	72.1352	12.1418	113.603	4.70465	98.4227	81.7349	56.9641	19.3115	4.51044	18.4665	17.9436	23.58	0.182436	2.56575	0.935123	0.760451	2.76241	110.553	4.79779	0.0287088	12.836	0.0925032	15.416	0.487697	15.6952	27.6224	10.0467	50.422	13.3367	60.9076	99.0036	6.1434	55.932
TCGA-85-8049	0.117065	0.0195421	38.122	10.1131	0.0113998	22.9797	11.8141	4.10088	50.709	82.3627	17.5926	1.08884	87.6147	51.0655	6.03853	0.0293101	52.4722	9.10948	58.6883	7.88522	23.3658	99.6718	67.5162	16.8521	5.53135	11.3737	9.96712	29.6551	0.177235	2.7677	0.690107	1.00804	3.85928	90.573	2.97637	0.0846275	27.8503	0.128524	13.9239	4.38332	17.165	34.8982	4.92845	138.117	21.4722	33.2476	75.9355	15.1504	75.6459
TCGA-77-8156	0.0951422	0.00718965	10.5996	3.22405	0.00396582	12.1959	3.65976	2.83461	19.6168	42.6688	10.3887	0.278959	84.5488	40.9154	5.22399	0.019323	27.6583	7.82575	79.2814	2.51439	53.3641	69.9957	28.0832	16.0488	2.18775	6.72435	11.7043	25.0617	0.0978435	2.7168	0.643008	1.17322	2.71653	43.0626	3.12103	0.0155206	8.55164	0.0528249	7.6056	1.04991	10.8581	17.4635	4.54601	48.5716	7.08589	26.5071	56.8069	7.19964	44.7729
TCGA-77-8153	0.295195	0.0173627	30.9832	10.8187	0.0058235	6.41656	3.93364	3.80602	27.9175	75.1549	13.7925	0.927964	282.56	77.5444	1.91273	0.0565314	82.1623	13.8585	118.538	4.66829	159.527	110.777	47.4754	18.2118	4.24991	15.6364	9.81869	41.0324	0.202171	2.93976	0.908728	3.37999	5.47309	145.345	10.8719	0.0223701	13.505	0.123266	13.1198	0.341245	33.5636	52.9638	8.20204	58.2895	8.07725	47.1323	324.128	5.78765	81.0021
TCGA-98-A53C	0.022282	0.0398804	20.4332	2.66426	0.0284876	74.3399	4.31099	3.5811	29.0138	35.1315	15.6671	1.07724	45.9933	46.1242	16.1793	0.0221231	62.2744	6.45776	45.2655	11.1805	6.41606	88.1672	37.7048	18.7593	4.94069	7.6391	9.7676	24.5049	0.0856077	2.72845	0.551899	0.694912	3.36418	46.6335	1.86071	0.396391	13.832	0.095476	17.7652	6.34555	5.18944	21.5561	7.16669	94.2964	19.5121	27.5806	15.6898	38.0791	19.2989
TCGA-90-7964	0.130017	0.0344532	77.2383	14.5045	0.0128291	29.5644	15.821	5.29972	51.3771	124.375	26.1324	2.75401	257.082	88.8444	5.05338	0.0575135	132.009	15.1497	90.6783	26.9703	210.169	163.442	83.4284	19.3749	11.8938	14.167	22.8161	55.7167	0.226744	4.45247	0.888077	1.73343	9.89616	242.85	8.95436	0.11159	45.3834	0.131264	18.0763	3.33236	16.6099	133.015	6.36963	99.5339	36.0771	34.1135	277.872	14.7035	108.033
TCGA-58-8393	0.0616572	0.0235541	21.6456	9.98484	0.0155904	17.7835	5.85356	5.43341	43.5927	64.3942	26.6466	1.5251	124.101	73.3794	4.14509	0.061195	64.298	16.2762	78.2576	10.0789	58.9527	122.746	70.2498	18.4089	8.27624	23.6802	15.7101	50.8439	0.221834	3.66925	0.800036	0.900913	7.55894	86.0734	4.20848	0.0598785	28.7615	0.143832	16.0097	6.64824	11.0923	51.2054	7.06182	117.933	34.4097	38.7581	58.6849	10.2997	53.0212
TCGA-85-8352	0.185776	0.0135303	47.4112	8.39155	0.00981584	47.4672	28.1417	6.05369	23.5823	121.542	22.2822	1.84337	717.099	295.749	15.5983	0.188567	274.902	22.1765	123.274	4.47717	209.975	166.565	91.8274	25.0337	22.1075	20.1807	73.0583	47.0388	0.26384	7.45319	0.992446	4.33123	4.21581	359.753	29.1166	0.0480786	36.8578	0.0973631	14.4162	0.278378	22.1265	50.3755	26.7876	80.3244	17.6786	72.2092	49.435	28.3466	116.581
TCGA-77-A5GF	0.0927641	0.0153404	21.0805	6.83938	0.00937191	13.4246	6.25265	4.08339	43.1939	75.8443	26.2152	0.68386	166.297	91.9111	5.78535	0.0693974	130.143	14.9019	94.3511	4.48281	119.938	193.997	95.3452	20.5828	11.2694	19.7482	26.2717	32.124	0.163651	3.46355	0.859682	1.77672	4.75717	83.039	8.18023	0.0433759	31.9321	0.0958181	15.1421	0.861061	13.9429	28.8819	6.96051	111.48	18.7918	63.5025	154.782	10.6309	93.5528
TCGA-21-1080	0.101004	0.0118385	22.4768	2.55301	0.00397553	15.7997	12.8812	3.50765	24.9113	67.0945	13.5725	0.638891	131.268	58.4064	2.66584	0.0463979	89.9538	10.1117	88.8402	4.65232	212.927	107.591	42.9277	19.2894	3.12921	8.75761	13.7481	33.6447	0.10905	2.47733	0.776243	1.38977	5.00596	76.8166	3.47583	0.0222009	14.026	0.0836194	8.04188	0.399462	10.5318	36.7445	11.2638	53.0397	10.9335	37.7286	113.834	11.146	106.202
TCGA-66-2755	0.027546	0.00504243	3.82822	1.0088	0.00428385	34.7729	1.71674	1.69927	8.83092	21.901	14.1428	0.570164	72.2911	49.45	9.78425	0.0156007	23.8371	8.73953	70.0629	2.36592	20.9191	78.9653	28.6851	17.2018	1.58238	11.0549	8.42266	11.227	0.119266	2.93631	0.618616	0.944835	1.87525	33.3166	1.97074	0.0130713	11.0769	0.0502212	3.96862	1.70097	3.5977	14.9427	5.4576	40.3911	13.0238	29.0025	26.3154	13.001	25.7352
TCGA-O2-A52N	0.0499509	0.0369376	44.3814	3.00621	0.0103189	22.5532	15.7449	5.31973	61.7803	95.7924	34.7583	0.530263	237.644	130.41	4.04543	0.0291063	175.78	19.9903	135.582	5.86967	120.813	79.5137	73.4659	20.7406	7.43175	29.6806	72.9819	62.5044	0.409993	4.40472	0.93772	1.21339	2.85129	40.4166	0.883498	0.0615962	33.7131	0.137963	21.6419	1.76676	9.55827	48.2924	13.9637	85.4166	35.2127	89.0288	79.0344	11.4852	74.8201
TCGA-43-2578	0.397986	0.0622458	156.835	16.0101	0.0288036	103.268	3.18621	4.61058	46.4058	141.32	22.4283	1.57806	367.323	134.991	14.9181	0.104112	133.602	15.4863	82.6916	16.6936	401.139	218.522	61.8522	20.1139	15.0408	19.3461	27.1621	70.2216	0.233912	6.60473	0.793344	6.86728	6.21192	244.339	13.754	0.28043	28.0911	0.1846	22.6962	0.965467	50.743	64.0883	23.8975	72.576	15.8627	44.5241	220.949	46.6123	109.373
TCGA-33-6738	0.143867	0.151865	117.128	12.911	0.0278155	35.6511	11.4734	9.05399	61.9384	225.835	34.4032	2.99087	386.755	113.071	5.85132	0.165675	131.251	18.1444	89.6459	20.5502	390.962	302.446	101.18	21.5221	27.2482	19.3717	24.5629	95.1826	0.285107	4.72905	0.795923	9.02185	8.6207	575.021	12.6534	0.271377	69.6149	0.1006	19.9923	3.32161	24.5126	120.379	16.3133	87.1033	34.214	36.4088	162.591	14.1474	185.88
TCGA-63-A5MP	0.0407305	0.0141422	14.6609	4.1061	0.00974472	18.3354	2.7673	2.97179	37.9962	67.1266	16.9031	0.493758	107.369	62.7772	5.89959	0.0446922	119.421	10.642	82.1553	4.66345	124.767	132.661	68.7599	19.2691	2.54052	8.77835	18.2506	23.7422	0.219939	3.85548	0.772004	1.71223	2.58082	107.15	8.49406	0.0525503	21.9372	0.103129	11.4974	1.00591	9.06953	27.7932	4.77576	77.9316	10.9695	36.2808	137.396	9.43472	86.3503
TCGA-33-4589	0.0397734	0.00606862	9.82542	2.59168	0.00355628	8.82975	10.124	4.05553	9.80196	74.8567	16.8584	0.457479	85.5117	31.6371	4.43257	0.0236354	61.4282	8.11874	124.574	4.54483	96.8203	46.0135	54.2015	19.8049	2.14168	12.228	16.0196	14.6939	0.0911058	2.2779	0.571704	0.39374	0.886692	18.537	0.609192	0.0254174	23.0864	0.0433514	9.48333	1.63757	7.86982	18.453	9.10737	28.5758	16.8989	43.3435	41.0681	3.54881	42.3553
TCGA-56-8309	0.0286616	0.020904	8.26785	3.03035	0.0103826	29.0279	1.76988	2.87034	35.193	38.2141	17.8093	1.17625	62.4302	52.888	6.44896	0.0237488	36.0785	8.76546	53.3623	6.59516	19.1625	97.9259	25.372	17.1569	2.78846	9.42389	8.38632	25.2944	0.140867	2.72503	0.65975	1.03383	2.65398	61.0727	0.877117	0.083223	22.9206	0.107932	11.0489	4.47316	4.71859	21.1933	5.1241	88.9375	15.9374	29.3207	39.0811	16.1272	38.7258
TCGA-21-1078	0.0475871	0.0127044	92.2558	2.59349	0.00953087	24.2753	16.4627	5.83992	40.1936	113.271	45.3296	1.86557	363.678	216.796	3.141	0.105783	168.962	24.3271	95.9905	5.21426	52.398	129.815	44.2366	25.9901	9.47777	25.4314	30.7259	10.1424	0.131704	3.81921	1.10052	0.663243	4.82501	73.5685	7.07756	0.0561127	39.5204	0.0935137	13.4737	1.33592	11.4968	24.6585	6.13285	60.8285	39.4654	70.4289	85.4341	11.5021	85.8352
TCGA-34-2600	0.10371	0.0485902	50.5737	4.25065	0.0124312	41.8143	4.66356	3.3807	46.2473	112.41	26.4192	0.943448	417.36	177.155	8.6823	0.100342	203.246	19.4457	89.6729	4.48344	184.807	82.8566	63.6152	20.9468	10.6971	24.2251	12.4243	54.1977	0.355601	4.23957	1.03272	0.913071	4.90626	151.119	13.2369	0.0564949	29.6953	0.163877	13.0391	1.534	12.9215	53.3553	9.25423	86.8715	22.2218	62.3479	66.7827	22.9978	97.8906
TCGA-77-8138	0.138705	0.0466523	60.3734	10.3767	0.0160569	52.5141	15.1408	6.48742	53.8614	98.2534	31.6865	1.52699	214.194	61.9316	11.6689	0.0358543	45.857	11.5321	99.6329	17.811	151.07	113.284	51.0529	19.5216	7.256	18.3762	38.3336	74.3693	0.226848	6.74157	0.81018	0.836663	3.73066	252.98	1.76265	0.213207	42.6728	0.237144	25.0091	3.48195	25.2195	75.0253	4.88692	80.8693	40.9003	47.016	201.757	26.5293	144.702
TCGA-66-2765	0.0800473	0.00968004	20.928	3.44102	0.00492632	20.4992	19.858	4.51201	31.7179	63.63	16.9601	1.0364	96.2508	41.9987	4.39449	0.0210294	45.3446	8.39484	104.838	8.85562	51.0283	74.613	34.8667	18.0701	2.76064	12.0977	17.2238	19.15	0.160694	3.06555	0.641249	0.4038	3.20445	36.6779	0.651024	0.030318	21.322	0.118906	14.1297	2.00156	12.555	43.9842	5.83329	79.8899	20.2971	30.4911	57.9123	12.7533	58.1791
TCGA-56-7730	0.213066	0.0422205	54.4995	16.8407	0.0235064	22.562	19.2241	6.2859	149.905	161.057	29.5405	2.94086	631.689	214.274	7.0309	0.266056	259.272	19.8669	142.406	11.3361	344.682	199.042	223.253	22.5273	18.0412	20.1536	65.6741	78.5899	0.362018	5.98322	1.14854	3.7864	7.46977	337.326	27.1911	0.117054	55.5829	0.216844	25.0184	0.238068	27.3577	78.0379	19.9872	149.006	13.5237	79.8675	261.586	13.7669	150.094
TCGA-63-A5MT	0.027682	0.0118941	11.2134	2.1245	0.00544977	24.8598	12.4914	3.78564	23.8285	44.4083	25.5052	0.587838	154.314	90.5111	5.06054	0.021566	48.8289	15.9643	121.679	4.76634	89.7653	93.0955	52.5918	19.8739	2.00723	21.2973	40.1586	29.8978	0.251004	3.80466	0.93355	0.833862	3.00358	37.2704	0.543435	0.0314484	16.216	0.0921317	12.8621	2.07318	4.97288	15.4571	5.75278	45.2112	35.4259	46.6945	78.1129	17.0292	43.3542
TCGA-22-5492	0.117643	0.0795701	30.0146	15.7016	0.0278038	57.093	3.25998	7.32529	43.1847	92.8778	25.4402	1.52427	202.662	69.2661	10.7068	0.0661248	71.9269	13.8499	80.1261	13.5417	157.595	164.186	52.3936	18.9963	7.25321	13.497	23.8485	59.1662	0.296349	7.93779	0.802769	1.54251	5.56286	309.225	12.2202	0.214203	26.0062	0.165803	17.5762	4.52966	22.6156	75.0047	8.6513	84.1714	21.1029	35.2473	184.778	21.3289	108.155
TCGA-34-5239	0.0330843	0.00748178	9.27505	1.53942	0.00523811	25.4017	1.82865	2.01591	25.1484	22.2881	15.9922	0.920338	84.333	50.1545	4.18778	0.0111549	37.3142	8.10353	60.4196	4.41481	12.4779	75.6854	21.0971	16.6091	1.30276	11.4433	9.46178	14.0313	0.0936754	1.94671	0.706077	0.95923	2.59677	86.2119	2.28995	0.0221687	14.82	0.123882	10.1403	1.52954	4.71142	22.6887	2.70226	59.8764	13.2564	36.1244	27.677	16.2639	31.2523
TCGA-NC-A5HD	0.130436	0.0470881	37.9006	5.69503	0.0118542	42.0797	10.3981	9.15472	66.7745	92.2076	24.2352	1.28438	497.26	124.427	12.856	0.0726174	169.984	18.4932	118.826	7.922	678.814	270.654	94.6765	21.0101	21.0687	16.2888	66.1875	84.29	0.338197	6.80088	1.06728	4.64863	6.66624	267.602	12.6102	0.0623331	43.7075	0.0719402	26.892	0.405812	13.6653	114.595	18.0593	83.5025	13.0769	81.7888	395.26	21.3224	121.751
TCGA-63-A5M9	0.171134	0.0160487	24.1979	6.55833	0.0154245	18.8111	7.30183	5.51101	38.1463	75.1039	27.8652	0.617761	185.548	133.668	6.4113	0.0759262	145.788	16.8957	104.781	5.43131	167.831	172.554	82.2798	21.7157	7.29866	14.7692	23.2734	81.3279	0.167048	4.36469	0.831863	3.20961	5.54797	222.277	6.83195	0.10419	34.3924	0.09479	16.0513	0.506118	30.5093	38.1402	10.7377	87.811	12.1679	61.069	188.739	12.8525	108.195
TCGA-85-8048	0.0325963	0.0278052	15.5607	3.67602	0.0108658	44.5109	5.83751	3.38435	44.619	35.0494	23.7649	1.26908	99.8524	77.4553	9.22078	0.0306802	64.2688	12.2302	67.5134	7.8463	31.2188	71.8236	35.6469	18.4847	4.07795	12.2496	14.8944	25.078	0.170598	3.73359	0.728807	1.37242	2.63959	78.1702	1.62016	0.0825883	20.313	0.116386	12.9928	4.32932	5.2474	26.1621	6.15501	89.6869	24.0117	31.5125	44.3601	28.1305	40.0386
TCGA-NC-A5HK	0.0794729	0.0505427	72.0252	4.95929	0.00906036	44.9245	14.8137	4.40768	51.4611	100.152	48.2326	1.5124	351.522	168.205	19.9251	0.0655084	161.563	24.0755	178.728	8.27472	146.432	101.018	105.158	24.688	27.9111	32.8024	130.07	51.2486	0.185467	4.15568	1.04927	0.965662	6.07647	62.9282	2.91869	0.0561128	51.862	0.142345	32.257	1.55159	9.43875	87.4856	10.1859	87.7358	52.2684	95.0667	57.3724	30.3325	128.182
TCGA-66-2766	0.209251	0.0235628	64.8146	10.07	0.00984707	32.4105	13.6155	7.82891	18.145	147.292	22.143	1.27688	175.27	79.6854	12.6189	0.123449	120.072	13.2004	105.813	4.68321	231.336	164.779	125.709	22.5677	8.59076	13.5791	35.0715	39.853	0.194332	5.5059	0.714605	3.26905	4.64394	149.361	5.56374	0.0378282	32.5896	0.0729422	14.7908	0.456248	33.7808	39.6818	16.9182	56.9011	11.5304	57.4292	162.365	13.2737	106.944
TCGA-56-8622	0.311245	0.0190804	55.9051	11.9569	0.00917731	15.686	6.97906	3.87626	40.3932	88.6756	12.9962	2.43229	93.064	37.5069	4.86074	0.0289352	57.7666	7.28433	63.9883	16.8284	59.7174	77.2882	37.8138	18.0645	5.32463	10.3169	8.11199	22.943	0.198437	2.88129	0.631811	0.719429	3.22444	182.273	1.94787	0.0570747	36.5625	0.147396	15.7944	2.56212	38.7161	116.043	5.00501	78.3246	15.7958	25.6771	106.176	12.3274	97.3202
TCGA-85-7950	0.0171293	0.00344011	4.46453	1.04533	0.00331198	29.5581	1.15238	1.97889	13.634	14.3395	12.0657	0.481081	79.3299	49.5904	5.77446	0.0141095	13.1021	7.61884	65.384	1.58867	13.505	70.0255	17.3397	17.1166	0.781812	7.81761	9.85662	11.7616	0.121013	3.13856	0.726866	0.910462	1.75511	48.1236	2.03234	0.0118325	8.81191	0.0851464	7.91982	0.525251	1.60901	11.2583	2.57971	27.5242	6.09498	38.2312	24.5223	13.2698	13.3613
TCGA-NC-A5HG	0.16505	0.0136225	19.411	5.88948	0.00687395	19.1683	12.7955	3.17159	7.22305	92.9441	29.8262	0.323576	685.892	179.797	5.7751	0.0639461	108.517	26.3349	134.293	2.8762	172.529	57.2966	36.6773	23.0848	5.71716	48.0874	44.0215	27.0897	0.373579	5.66757	1.21046	1.01672	1.87725	64.8593	4.2273	0.0227763	22.3361	0.133336	9.24953	0.711227	21.9642	58.2193	9.48277	30.1433	29.263	98.9008	40.9706	10.3499	63.6914
TCGA-56-8623	0.0304336	0.0695783	37.9372	6.12735	0.0454104	81.0557	4.40861	3.99639	30.3406	54.9204	18.3773	1.87298	52.856	59.3142	15.6218	0.0409675	66.1346	8.33203	45.1659	21.1255	15.0238	111.1	59.233	21.5944	7.29342	8.7456	14.0157	25.0989	0.106222	4.51228	0.603114	0.638315	4.79655	61.084	4.28246	0.459298	23.5758	0.168667	14.7331	7.84895	5.10488	26.5629	9.61792	83.8729	43.169	28.1331	29.4293	30.3871	24.5157
TCGA-34-A5IX	0.0353949	0.00838272	7.53761	3.49868	0.00338802	11.1163	6.33246	3.58966	23.423	77.3587	13.009	0.666377	192.298	62.5469	3.41617	0.0242672	42.4049	11.9321	104.635	3.83642	106.334	70.1057	46.1669	16.7764	3.60712	11.5265	15.3522	54.3652	0.128567	2.77345	0.761845	0.622751	2.76228	35.996	3.3651	0.0109205	15.8984	0.0639892	9.74363	0.953407	6.27808	39.5066	6.94015	47.4532	11.9598	40.6765	30.1173	10.1186	51.0605
TCGA-77-8009	0.242417	0.0504691	36.2545	10.6431	0.0144544	28.1308	15.4913	7.08647	92.0655	124.635	19.397	0.689609	228.938	98.9148	10.0808	0.119565	136.506	14.1624	141.858	7.49057	202.403	228.396	117.262	19.3418	16.0511	11.902	47.7401	52.0002	0.3473	5.38529	0.931499	2.22224	6.52109	100.604	9.5096	0.0909585	33.3034	0.141002	22.5198	0.364059	45.3583	75.2391	8.93018	136.528	9.92521	61.443	258.001	21.917	131.931
TCGA-39-5019	0.0775656	0.0114172	17.2552	3.91768	0.00844377	21.9235	5.16099	4.28301	35.3389	84.6851	19.7303	0.989368	122.91	51.3118	6.39891	0.0355955	74.816	8.23192	75.4901	6.40697	53.0839	95.6063	46.7035	18.9148	4.09657	11.0057	19.6081	37.9344	0.187656	3.66725	0.685476	1.66681	2.47041	122.942	4.83491	0.0420538	21.2947	0.0977857	13.2863	0.658991	15.603	45.6204	12.4169	77.9445	10.975	46.3538	94.8641	10.2471	82.8657
TCGA-94-8490	0.197586	0.0179697	28.8721	3.30638	0.00688603	7.90448	23.5567	4.74884	71.899	89.4483	17.9283	0.794351	265.528	101.908	2.13604	0.0970752	113.238	15.9722	113.76	4.85806	114.907	105.022	77.7718	18.4425	6.81176	18.3266	18.8684	34.1447	0.177136	2.2882	1.16853	1.95247	6.34777	69.4468	10.0683	0.0204247	27.3762	0.107496	15.1249	0.420814	22.2968	45.7996	8.52272	71.9649	13.6366	54.7814	182.091	7.53425	63.7721
TCGA-85-7697	0.0748574	0.0148444	22.3502	3.05396	0.00575811	14.3546	11.7585	3.48885	34.0299	50.4964	22.1925	0.796382	148.878	52.433	2.5181	0.0281673	61.4171	10.9833	87.7156	5.15758	118.387	56.8153	46.8433	18.2538	3.22578	14.8447	20.0921	36.415	0.269832	3.86126	0.90395	1.10159	2.8034	83.5715	1.34882	0.0375118	20.8265	0.18097	13.381	1.30115	8.05018	36.412	6.68214	53.3259	21.1586	42.7016	90.9489	6.94838	65.007
TCGA-51-4080	0.0580092	0.0183988	14.2339	2.94465	0.0117915	13.5177	6.57634	5.68712	47.7201	74.6853	27.3813	1.05043	234.992	141.17	3.35681	0.153961	151.463	19.7737	116.355	4.22102	128.587	173.559	129.269	22.4941	6.5256	19.6899	41.06	39.3918	0.228937	4.33297	0.944951	1.57817	4.75691	139.455	17.7682	0.0400522	34.3072	0.0895947	11.2155	0.231879	10.3166	29.7875	13.7572	66.9387	13.6562	75.6502	152.422	7.25029	65.0323
TCGA-60-2710	0.147205	0.0397373	45.2826	10.1659	0.0159305	22.8714	3.68896	4.84225	77.7893	69.5054	19.8952	1.74575	135.245	48.6383	5.78869	0.0595369	49.7856	9.73386	71.4337	9.91567	171.112	128.826	79.456	16.3586	4.52246	10.6291	14.0367	83.2563	0.587596	5.9013	0.833858	1.85671	5.5783	191.241	10.8394	0.115319	25.5753	0.336231	18.7246	1.602	24.019	80.0961	7.81376	103.389	11.9195	32.1959	152.607	11.6019	94.5759
TCGA-58-8392	0.0930725	0.0119097	12.1468	3.03379	0.00571221	6.8639	6.32716	4.77451	69.0424	58.933	19.5397	1.38623	234.511	85.6318	1.83984	0.0628144	91.0126	11.866	110.634	7.7219	87.374	148.324	74.1471	19.1778	6.02277	15.2063	18.2476	54.9652	0.280656	3.30149	0.978145	2.92622	5.88966	184.694	8.63684	0.0310286	23.8796	0.111228	15.9393	0.202705	11.407	41.8592	11.202	88.901	10.7483	45.6584	238.821	4.75309	72.5487
TCGA-18-3407	0.0517481	0.0174016	18.782	5.03171	0.00683769	9.67309	3.69142	4.11769	31.9689	57.4437	18.0249	0.86251	78.136	40.0381	2.30463	0.0234032	55.7532	7.29824	69.2844	6.97903	31.0251	69.0055	38.6448	17.2582	2.16225	8.93308	11.3058	32.9855	0.123014	2.17422	0.718458	0.708388	2.77618	52.1321	1.76107	0.0343078	12.9282	0.0545653	12.6903	1.40642	9.57997	23.0398	6.58396	79.0397	12.3512	37.2521	44.7259	5.53994	36.1194
TCGA-LA-A446	0.223476	0.0272177	59.6986	10.8475	0.0108957	17.0723	5.98568	4.72319	46.4983	151.451	21.8404	0.906077	228.072	84.6204	4.99993	0.123425	98.4497	14.9992	101.751	5.79246	204.936	170.435	121.501	19.3644	9.22432	16.1842	20.276	54.164	0.208031	3.41528	0.876958	2.90842	7.50958	280.142	16.3045	0.0507281	28.6221	0.113449	15.4699	1.1625	47.2352	67.2956	10.3732	67.4445	14.5204	46.6143	271.3	8.50104	119.325
TCGA-96-8169	0.139915	0.0185093	32.3066	8.69655	0.00935382	32.5967	11.3945	5.33606	36.3279	80.0268	23.9887	1.44776	176.254	71.9269	6.40907	0.0337006	41.6836	14.9643	96.6468	11.2128	70.0479	115.987	39.4787	19.1436	6.07917	21.0716	16.2962	47.9771	0.174341	3.80147	0.823624	1.58003	4.37216	173.743	4.13037	0.046318	33.5476	0.18866	12.9646	3.81081	17.8622	66.5876	5.15113	62.6803	34.8285	44.223	155.069	17.2075	85.3065
TCGA-34-5241	0.0698502	0.0288972	31.7605	7.84403	0.0116251	33.8135	10.8417	7.05724	23.8516	83.869	18.3715	1.1156	93.6747	38.0227	9.85734	0.0403735	73.6676	8.05264	84.1041	9.10605	132.911	99.5109	60.757	20.6383	6.78014	10.7491	25.0843	40.7845	0.162441	5.38773	0.615599	1.4543	3.35317	89.1221	1.62532	0.124899	35.789	0.0908329	17.608	1.88419	9.72434	42.1828	11.6959	58.1918	16.86	48.112	147.478	10.7731	91.8727
TCGA-77-7140	0.34103	0.0204776	41.47	12.5919	0.00842966	15.1381	9.18589	4.19596	26.4291	92.9878	21.6505	0.672271	242.756	66.0051	3.65287	0.0595831	63.6888	11.3703	117.983	5.42904	229.338	152.115	86.0846	20.1826	6.72453	9.01274	23.87	31.6564	0.239667	4.99124	0.825473	2.38291	3.3373	259.721	6.59479	0.0777026	24.4995	0.0966197	12.0164	0.177381	43.5659	52.6995	4.48351	70.0506	10.4125	54.4052	310.485	7.28799	120.428
TCGA-18-3417	0.108163	0.0278605	22.1818	6.54672	0.0101829	32.2549	37.3989	5.48845	42.2083	116.786	20.5523	1.25558	141.488	50.7016	11.7541	0.0430458	75.3088	8.60465	85.5589	8.99498	67.0483	126.861	47.0256	19.2817	11.9692	9.13825	23.9417	36.4052	0.160035	4.39941	0.657102	2.12896	2.52195	122.66	3.92739	0.116782	38.6138	0.0606903	16.7457	0.887521	16.0054	50.2138	9.06481	105.932	17.9327	54.2939	150.624	15.7232	131.952
TCGA-85-8355	0.0509235	0.0189514	11.2129	3.65978	0.0114546	17.8487	3.51474	5.85249	28.4404	40.3346	16.0712	0.605853	53.3241	47.8954	3.79917	0.0452447	55.2386	9.74529	54.1537	3.57488	46.1953	117.488	47.5238	16.7197	2.85655	12.1136	9.78526	38.6949	0.189554	3.63857	0.698913	1.14167	3.55586	50.0407	5.84004	0.051724	19.1793	0.118903	10.4809	4.36914	8.76587	14.2601	6.79651	64.3184	18.2167	26.5559	61.9389	7.42469	38.3637
TCGA-18-3419	0.0685892	0.0198425	29.342	6.68343	0.012696	25.7213	4.44057	4.91023	20.0438	147.997	17.8585	1.64256	222.259	67.428	8.059	0.124232	137.238	13.9224	67.1576	4.9013	152.635	78.9604	36.1731	19.2529	6.28782	12.2824	20.7563	46.4483	0.290878	5.93825	0.812413	1.21067	4.08169	53.4856	15.8752	0.0784084	25.8639	0.113749	5.96017	2.49739	11.0415	42.2338	12.4836	54.5411	18.9935	44.7095	46.8433	13.8049	133.422
TCGA-94-7033	0.112895	0.0361451	47.6376	8.89532	0.0153027	24.7629	30.8635	8.61352	53.993	132.248	26.265	0.999942	396.647	118.847	5.0699	0.125793	109.13	24.0117	181.517	12.8757	288.879	76.625	87.7181	20.6201	23.5299	28.9506	61.7343	29.8967	0.362478	6.96096	1.01382	1.46663	3.81423	81.1397	5.17093	0.102169	35.3703	0.101907	24.2118	2.02443	17.4889	45.2008	15.7861	39.6065	26.6656	40.623	100.112	15.8529	74.6148
TCGA-39-5022	0.0535886	0.0232859	16.7856	6.01705	0.0108165	27.1913	4.24457	4.91678	35.0904	36.3455	14.2783	0.78427	64.3301	36.9008	8.0289	0.0290932	57.1818	7.8464	57.8341	8.97411	37.9558	72.4669	40.133	16.5495	3.50179	9.36428	9.24135	34.196	0.104825	2.71122	0.559827	1.69191	3.36582	40.007	6.51854	0.0901746	18.7988	0.0675924	11.5792	4.93251	7.62223	29.022	6.13369	80.444	16.0403	22.5592	40.7103	13.4748	35.6297
TCGA-39-5030	0.0303951	0.0105675	7.81917	2.26289	0.00781778	33.4394	1.37488	2.49842	28.7118	25.9237	13.9351	0.963388	57.3908	39.1796	7.71171	0.0169739	26.4361	8.04934	57.0155	5.25951	24.0244	68.7685	22.1714	15.8782	1.00088	9.38951	9.01205	23.1672	0.113912	2.9374	0.57548	1.61522	2.12855	56.7335	1.56634	0.0398202	13.4029	0.0869259	9.03205	3.5688	4.83294	21.244	5.65596	66.007	10.5286	21.8371	25.1497	15.7353	29.427
TCGA-85-8276	0.0340163	0.00876365	9.69739	2.48965	0.00570907	25.8373	2.44633	2.20779	16.9171	33.1338	15.3276	0.515609	97.081	49.3553	8.00872	0.0151281	41.9828	7.14753	63.9663	2.92891	26.8438	61.5718	16.7885	17.8081	1.18761	8.94201	7.3032	12.2606	0.10568	2.7437	0.637743	0.726992	2.09037	45.0884	2.3429	0.0282115	10.9565	0.0655934	8.5517	0.897867	7.08771	16.2973	4.10815	45.1675	10.5236	36.6102	29.5754	17.1523	27.4279
TCGA-22-5479	0.107181	0.0131982	12.7006	4.46103	0.00802122	13.7824	10.2081	3.44719	28.5223	54.822	17.0721	0.393563	183.369	75.3239	3.42969	0.0341965	61.3498	14.2595	106.97	3.57578	74.438	115.559	45.9065	18.7439	4.59488	15.2595	15.847	20.4983	0.110104	2.83155	0.806023	1.36932	3.3827	61.0604	7.03255	0.0376588	17.176	0.07889	9.56872	0.747292	12.9614	21.6986	4.45897	57.2801	12.9581	47.7529	93.6653	8.75688	44.5992
TCGA-66-2773	0.162382	0.0240662	49.7077	11.6661	0.0111104	19.4573	16.9041	6.18034	47.0458	105.991	27.0206	1.22223	129.689	67.6626	4.05047	0.0751753	86.5659	14.2654	80.3733	10.5584	156.483	167.237	94.3241	19.1749	12.945	15.8111	18.6908	45.6545	0.136334	2.4639	0.784352	1.45721	7.1854	75.2924	5.34332	0.052556	41.5904	0.10906	17.9141	2.38697	22.5422	64.8489	8.07016	124.102	25.5306	39.6637	176.88	11.5815	93.5849
TCGA-22-4607	0.193011	0.0277291	38.5439	13.9345	0.00871746	31.6002	8.60767	5.18785	20.4862	96.4108	14.4818	1.558	156.471	58.792	6.02516	0.0491635	70.4761	12.51	107.732	13.7325	169.906	78.5582	79.421	19.1678	11.7939	9.37236	36.9321	43.5362	0.191142	6.49957	0.678427	1.4657	4.71662	170.603	6.01836	0.0684448	28.6875	0.0817775	14.0702	0.819959	16.4998	80.6029	18.2035	51.1795	9.78957	34.0808	80.0168	10.6569	69.4217
TCGA-39-5040	0.462966	0.523381	135.014	81.0164	0.145722	55.6652	5.31639	4.47266	92.7602	149.589	76.3936	5.77445	397.274	303.908	34.2061	0.174648	342.381	21.174	99.4276	16.741	185.926	1464.37	98.9036	22.8351	70.8262	20.7651	112.826	361.964	0.927909	10.7094	1.00343	6.37681	5.36566	899.087	7.15688	1.2125	86.7897	0.219523	27.5428	0.993654	134.867	293.234	14.7436	103.327	55.5414	117.648	47.5226	30.8147	240.478
TCGA-96-7544	0.289341	0.0213346	22.4704	10.8651	0.0179508	23.627	6.94622	4.59447	33.9126	55.7177	17.1241	1.62391	85.0529	39.9967	3.47904	0.0359854	79.9106	7.62481	56.7042	9.11779	132.918	142.449	30.2242	17.5974	3.86182	6.3203	12.1622	59.7676	0.254788	4.81647	0.776447	2.59927	4.14572	543.061	10.074	0.133422	26.2328	0.226289	12.0087	0.503654	23.9567	70.1783	6.59531	85.3221	11.1737	43.2831	126.827	9.51977	107.793
TCGA-98-A53I	0.204454	0.0235372	34.6601	10.8668	0.0158604	15.8082	11.3549	3.37665	47.37	101.739	22.5335	1.27745	106.061	99.3921	6.17395	0.0930132	209.962	14.0028	81.5804	6.91688	77.0214	142.827	105.135	18.3455	9.51721	14.9909	21.8784	46.1054	0.188839	3.00673	0.749189	2.37778	5.5935	82.9704	10.7779	0.0595182	40.6925	0.123544	14.5133	2.29372	26.8246	60.3671	9.94381	173.482	19.7491	39.4923	70.8525	12.7609	76.17
TCGA-92-7340	0.165538	0.0253091	23.717	4.88126	0.011756	36.5277	18.892	6.6543	31.2261	79.1604	19.6026	1.41738	100.824	50.3985	7.52121	0.0246522	62.726	9.12534	77.9389	10.4397	39.9636	114.285	41.9181	19.0357	7.48778	14.9002	15.7209	43.4422	0.154991	3.93755	0.672177	2.0182	4.03615	123.438	1.69279	0.0842243	29.9563	0.10522	16.4144	1.60999	19.3451	67.1647	10.4757	88.8842	15.2195	50.0633	70.1801	20.1043	119.911
TCGA-21-5782	0.0792433	0.0171238	17.3296	5.14136	0.00615951	26.6443	8.67902	3.45745	33.3295	54.4273	20.356	0.969224	264.806	68.0976	4.43268	0.0270807	35.2782	13.6022	100.59	8.3262	114.412	67.9981	32.526	18.6093	4.82728	18.7631	8.94264	24.5744	0.1805	3.06516	0.803548	1.52329	3.50789	105.077	1.98675	0.0367099	17.2385	0.127417	13.6406	1.95519	10.7514	28.0655	5.10405	63.9435	16.9082	32.8831	124.063	13.497	69.7026
TCGA-60-2706	0.10551	0.0219124	42.7883	6.52386	0.0152845	45.578	5.34258	3.67239	19.6512	79.8559	26.2446	1.21231	180.297	87.1553	5.7532	0.0917978	77.8385	14.7334	64.119	9.34868	96.0862	168.158	72.7653	20.2992	17.1382	14.4494	10.9835	31.5563	0.141552	4.02211	0.774863	4.92325	9.72358	150.536	16.7119	0.0656234	24.2603	0.0985893	9.99563	2.50159	16.7905	25.8091	8.95826	57.0318	24.268	32.9977	143.299	14.0894	68.4649
TCGA-63-5131	0.142914	0.02381	14.7211	3.1347	0.0101678	15.8526	15.0132	4.24436	34.1965	88.1145	32.817	1.41278	206.102	97.2703	4.39233	0.108828	86.7103	15.9295	95.9658	6.45159	135.823	122.644	25.7936	22.9316	9.94358	22.6191	25.3643	41.6587	0.20866	5.14357	0.945509	1.98198	6.44857	152.807	7.97982	0.0536313	33.1717	0.10671	12.5676	1.58619	16.1721	39.8224	10.6944	66.5626	31.3538	54.0937	122.699	11.0692	118.083
TCGA-85-8070	0.151563	0.0131908	34.4875	6.22591	0.00837006	19.1779	9.28147	3.9578	40.8396	208.625	23.9162	1.28508	427.219	161.364	4.50476	0.204268	133.051	20.1091	111.954	5.8729	352.889	180.829	106.368	22.0402	9.75873	12.532	33.5627	25.595	0.187833	4.26968	0.977087	4.13012	6.51486	340.625	33.8515	0.0323397	38.9386	0.0686542	16.0926	0.443007	32.8481	60.9604	11.1391	66.584	14.0538	64.4022	251.342	9.14561	163.144
TCGA-L3-A4E7	0.0453821	0.0237241	17.4146	6.46908	0.00991368	22.4652	4.25778	6.95046	48.2449	67.2333	20.7044	1.90565	206.987	73.912	2.99226	0.0378167	46.0574	12.635	88.379	15.2121	80.3222	76.0394	48.2896	18.3157	5.72842	15.8619	18.1063	30.9803	0.121961	2.31626	0.79519	0.556677	4.81463	116.718	2.93992	0.0561373	23.5392	0.0944774	15.8839	2.97215	5.81955	31.9182	6.66284	68.9256	26.0665	26.821	66.9232	15.3928	44.9936
TCGA-60-2720	0.0624987	0.0343786	20.2106	5.41726	0.00990061	50.5125	9.65121	4.05199	35.6673	71.8767	9.10687	1.15633	148.941	45.5311	11.647	0.0260471	39.476	9.5744	98.6029	10.6114	111.811	68.7407	79.5021	17.3885	7.39759	11.0769	21.2236	37.6971	0.135737	4.39309	0.593826	1.49642	1.98874	94.1656	2.30294	0.0760758	42.1254	0.126526	12.7553	3.74566	6.34642	54.3435	12.6843	61.792	15.0426	23.5437	81.4376	24.5053	66.088
TCGA-56-8083	0.0443123	0.0222627	14.7266	1.49139	0.00727259	76.4156	2.99515	1.94914	55.226	16.258	24.4622	0.684633	581.499	136.579	12.8557	0.0187265	79.1299	12.1794	107.903	7.41982	185.678	91.3543	14.026	21.3523	2.63177	17.8687	16.1653	50.3953	0.262667	3.75255	1.12829	3.69135	4.00954	337.766	17.4731	0.0530407	17.9625	0.275973	15.356	0.102143	4.38958	42.1889	4.31307	36.2235	11.1761	93.128	49.6952	39.652	36.1116
TCGA-94-8035	0.0498942	0.00883932	12.6987	3.9581	0.00483525	14.6922	4.44762	3.66528	35.3805	52.9442	19.2592	1.54486	247.094	63.8787	2.19166	0.0505655	84.1369	11.9633	95.4407	7.79439	177.434	56.518	62.596	19.0058	3.04106	10.4481	16.8619	46.9448	0.203385	4.02921	0.843233	1.02174	3.12213	86.1385	7.78536	0.0248883	14.6197	0.103395	11.256	0.263963	6.05919	31.8843	9.41919	54.931	10.3125	34.8295	89.9191	9.11661	60.3446
TCGA-34-5231	0.0498796	0.00798635	8.92265	2.49442	0.00645434	17.0494	4.20931	2.07074	20.0275	43.2449	20.2364	0.582819	251.701	91.8731	4.54956	0.0421353	48.0208	13.006	95.2184	3.98162	63.8359	84.8334	36.798	19.3431	5.32335	14.0194	15.6634	20.6437	0.15101	3.44219	0.964766	2.12499	2.66695	57.5678	3.50416	0.032619	10.3906	0.120691	8.2292	0.355843	6.09773	19.7044	6.01829	37.787	10.6643	57.8009	53.0418	9.21612	42.9019
TCGA-33-4587	0.0384855	0.0387278	12.3621	3.26739	0.0176608	57.3623	0.646055	2.3362	46.4148	28.6455	20.3048	1.77392	459.753	228.593	9.20586	0.0840176	129.523	19.581	72.1948	4.63423	243.461	168.201	38.9175	17.1968	9.23594	20.5939	9.93259	65.2896	0.590512	7.35667	1.03516	6.38337	7.09252	137.803	38.9537	0.0490793	25.2463	0.306388	18.2969	0.349176	3.21622	37.5618	21.3241	71.1866	8.57446	53.3068	37.8149	27.8266	37.4293
TCGA-85-A510	0.0503411	0.0333226	20.1559	6.26894	0.0289152	99.8315	1.83606	1.68505	24.3169	41.6693	21.5739	2.1122	277.447	207.871	21.5407	0.0905959	157.016	21.1866	77.1001	6.46623	262.552	199.344	57.4559	21.9061	28.9382	20.1515	13.2143	25.9421	0.222781	8.4889	0.790347	5.18742	6.06035	249.272	29.9755	0.137162	41.3805	0.112183	13.6518	0.805743	9.24972	28.3141	15.2648	59.9131	12.6282	53.7117	25.4062	52.2734	49.9972
TCGA-37-A5EN	0.0734153	0.0219291	21.61	3.54558	0.0121244	16.7269	6.93692	3.08251	61.0963	92.5608	21.9425	0.549808	302.526	174.513	6.03262	0.0724004	176.661	17.8947	103.956	4.46018	116.544	138.727	86.1809	20.4995	11.3632	18.9069	30.2252	30.218	0.239037	3.65038	1.01769	2.28162	4.61221	82.3204	11.3919	0.062279	34.1907	0.134448	16.3743	0.430178	10.7395	25.889	10.7698	83.6555	15.3573	61.423	93.0222	10.233	56.8296
TCGA-94-A5I4	0.0521753	0.0181859	17.6226	3.26718	0.00880981	14.5581	4.13404	4.41347	49.6189	105.931	24.8079	0.719097	261.11	118.347	2.52062	0.0730458	125.179	15.7462	105.231	5.25276	248.931	116.114	115.82	20.2139	5.47235	18.6958	31.8018	35.177	0.383739	4.60056	1.05113	1.36563	4.98	108.865	6.96608	0.042265	15.99	0.107685	20.3083	0.401303	9.22833	26.4513	10.9104	96.7248	15.4937	50.6042	185.343	10.6909	126.001
TCGA-43-6143	0.0618836	0.0475002	14.0781	4.5448	0.0124053	33.1352	1.4044	2.98727	19.1794	31.5623	29.0783	1.15053	467.389	162.991	6.74014	0.0286171	147.188	19.0818	99.3723	5.38784	124.364	159.021	32.623	18.1081	7.38998	22.5893	22.4255	70.2545	0.319849	5.5425	1.11191	2.1545	7.96312	252.823	12.3374	0.0653895	30.0334	0.1884	11.0553	0.585376	7.55475	77.0982	7.27448	52.1613	20.3945	88.894	84.9104	15.4988	59.1382
TCGA-66-2778	0.0875693	0.0108941	24.8017	4.22572	0.00634974	24.5319	12.9067	3.93851	13.0795	115.029	12.6965	1.96108	103.015	36.7894	4.59113	0.0721188	93.7343	9.66448	81.8027	10.8759	125.869	65.6999	53.7311	20.197	7.28228	8.04628	13.5765	22.9864	0.150775	4.23485	0.551174	1.64976	2.93055	48.3227	3.69931	0.0427574	27.8873	0.0486871	9.69855	1.07599	11.3531	36.1621	22.0155	48.3903	10.3524	24.3338	86.6375	8.87041	78.0105
TCGA-22-0940	0.0364465	0.0357528	21.5854	4.90052	0.0120308	36.8386	6.8815	5.08251	41.6952	81.0778	33.0149	1.46836	100.543	64.3082	9.46252	0.0617487	122.501	14.2699	96.8043	11.4915	107.507	100.569	81.0189	20.4775	5.86467	18.7726	29.8738	52.9768	0.163293	4.01395	0.668503	1.58412	3.96606	69.3439	4.78111	0.0927297	31.6952	0.0793831	14.5445	3.39633	8.5254	48.3111	11.1413	86.2872	26.0621	50.1118	98.8133	18.5438	91.5741
TCGA-63-7020	0.144112	0.259566	67.4369	37.2458	0.0470279	33.2762	6.79043	9.80616	90.7923	143.152	32.0428	2.25058	374.398	74.7152	5.19263	0.134247	104.863	15.7477	98.3476	41.0611	333.708	194.158	79.4476	19.5169	34.864	24.2563	29.3876	106.348	0.324719	6.33156	0.947742	1.82844	9.30284	421.81	8.29923	0.653071	39.4521	0.229548	36.2631	4.45553	28.791	78.835	10.2403	88.0969	42.7915	50.8739	172.408	18.2429	168.347
TCGA-NC-A5HQ	0.0393008	0.0254675	15.1941	6.69359	0.0114264	18.8339	8.97736	4.50422	31.9228	99.8216	25.9256	1.08124	223.95	121.961	5.07784	0.0772085	153.565	18.6007	113.07	5.73422	102.233	76.9525	66.572	20.6383	7.79859	19.102	27.7072	32.0491	0.169727	3.6963	0.941814	1.08068	3.87813	57.846	4.84769	0.0454635	24.827	0.0852635	12.3083	1.69459	5.93754	19.3711	13.5349	88.7549	31.2174	57.6341	133.502	12.1775	82.0703
TCGA-96-7545	0.144925	0.0293598	40.229	6.45619	0.0163116	22.2477	4.02141	5.20385	64.9148	93.151	17.4942	1.39775	55.4351	41.3496	6.71868	0.0821696	78.4418	7.23691	49.637	8.25398	105.229	164.231	80.4277	18.1414	6.45927	6.8321	18.7139	59.133	0.27225	5.63324	0.704107	1.444	3.66855	229.865	8.83915	0.153341	25.8028	0.218882	17.4349	0.9279	29.0097	52.3267	8.19023	114.581	13.0497	43.4441	160.627	8.24418	112.471
TCGA-66-2791	0.0972644	0.0261209	26.8704	4.6085	0.0119665	24.084	12.0778	4.86724	44.8072	75.5923	19.7787	1.01468	88.3387	50.6173	8.60595	0.0517729	102.899	9.78717	75.6885	9.93757	67.6508	188.841	70.7902	18.4475	6.06802	9.77908	25.0574	39.4505	0.199129	4.2793	0.681447	2.09623	5.8666	150.812	4.91887	0.0810642	23.6706	0.0940445	14.5593	1.82455	15.3274	49.3066	7.34769	102.574	17.1256	35.4363	128.769	12.6686	66.9418
TCGA-66-2788	0.0852797	0.0331322	23.8682	7.70306	0.0117741	30.552	9.19643	5.79765	50.8604	56.1977	24.0741	1.31703	99.9871	38.6893	5.96176	0.027542	61.1287	8.14877	76.8584	11.8052	80.8006	83.6032	37.6482	18.0174	5.47139	10.0904	28.7594	44.8721	0.21509	5.96035	0.704794	1.85048	3.2382	98.8802	2.12963	0.118184	32.0177	0.142232	24.5861	1.62091	13.664	51.5153	8.90344	79.1504	22.8175	46.8794	101.633	12.2264	58.8527
TCGA-22-5483	0.242213	0.0343654	60.6669	9.86855	0.014862	53.9143	2.27223	4.51951	34.8684	94.9651	15.7369	1.67858	191.97	68.4661	14.6464	0.0588165	71.6003	9.65143	76.7077	11.1815	236.48	440.592	71.1096	18.7281	13.6206	7.82828	20.6993	37.7287	0.169193	5.836	0.761397	2.5278	7.2225	398.485	16.9355	0.101898	44.0519	0.0991847	17.2109	0.338322	31.537	97.9903	8.24741	131.592	6.88841	41.8415	280.062	33.1566	154.646
TCGA-21-5787	0.0487299	0.0213128	28.8885	6.72933	0.00816446	30.434	6.06695	2.48046	26.4274	76.1415	21.0684	1.15832	142.607	61.7378	7.17367	0.0366157	75.4912	12.0748	78.7291	9.11706	74.3367	59.0559	75.8873	19.843	7.1286	14.7072	16.2608	26.7651	0.142826	3.57068	0.636298	1.81522	2.89912	31.5989	6.05459	0.0760618	18.8742	0.0817353	11.4023	3.47958	10.1578	40.1033	6.03716	52.8498	25.8505	34.6676	39.5787	15.8843	70.0978
TCGA-68-7756	0.13597	0.0314606	59.2766	17.9561	0.0131046	25.6318	14.4523	4.93397	91.1414	130.741	28.2494	2.32915	168.517	54.4065	4.14225	0.0406192	105.3	10.962	104.298	20.3497	175.312	165.549	134.228	19.3788	9.35652	15.4414	33.0396	54.2507	0.23392	3.81166	0.855947	1.12997	5.24194	208.194	6.0263	0.100488	38.5565	0.266909	30.0917	1.73774	25.3903	106.071	6.29253	150.071	28.9169	54.5145	305.056	12.9803	137.637
TCGA-92-8064	0.0562242	0.0115703	9.24888	3.99096	0.00824906	18.3959	3.30429	3.13189	22.1193	36.6268	18.7106	0.571009	77.456	50.1514	5.35814	0.0291535	60.0635	10.36	76.402	4.82104	52.3279	82.2364	24.1903	17.5151	3.77875	16.2673	11.5681	31.2333	0.131696	2.93184	0.701042	1.27777	3.34107	51.1182	2.6323	0.0492183	13.4091	0.0948372	9.39621	3.47955	9.90216	22.0266	4.59703	73.3455	21.7013	34.7344	44.9259	11.9847	38.4414
TCGA-79-5596	0.163101	0.0228004	37.1514	5.25539	0.0109588	9.87558	7.23862	4.5639	63.0883	100.936	26.4992	0.881048	361.307	98.3235	3.18978	0.0631504	74.4417	15.2519	134.719	7.19767	93.1247	128.292	82.1747	19.3409	7.3432	22.1644	20.9887	25.4669	0.325596	3.91821	1.06003	1.22998	4.85082	157.422	8.84258	0.0481144	22.1935	0.125185	14.5448	0.66315	25.5503	50.2387	5.54189	87.2139	17.2769	64.9276	256.265	6.97756	80.8492
TCGA-77-8133	0.0670495	0.0181539	18.2168	3.78683	0.0117371	18.5759	5.53524	4.44412	58.5815	64.1782	18.8729	0.598112	117.382	64.7852	4.34629	0.0589744	80.7609	10.7875	60.5807	3.33873	96.0189	85.9047	77.306	16.9347	4.44792	12.2852	18.8319	31.8468	0.216656	3.66692	0.794032	0.999026	3.39213	78.1584	7.29555	0.0672209	19.4743	0.186979	13.8848	1.86426	9.96372	19.7368	10.0974	91.8573	14.7689	34.8652	90.619	9.76673	61.1891
TCGA-43-7658	0.0179831	0.0260932	11.119	3.27597	0.0206098	72.5308	0.850805	2.11153	84.3891	31.2809	20.2903	1.31537	506.643	259.599	8.17794	0.106015	139.342	26.7037	68.7649	4.42236	292.713	179.64	63.7809	19.2302	6.423	28.7697	15.2702	48.141	0.861229	7.95252	0.965532	5.8123	6.84537	86.1874	42.3255	0.058279	33.4639	0.432063	14.6907	1.17642	1.51882	16.5662	12.1495	76.3523	12.2463	53.8843	45.6828	31.3826	44.8751
TCGA-66-2787	0.171106	0.0212185	26.2296	12.3525	0.0152723	27.8241	3.57885	5.24312	38.767	77.774	20.3685	1.41749	106.272	64.4054	8.85966	0.0861429	135.559	9.11122	68.1043	6.28285	117.241	205.06	114.056	18.5716	5.0691	6.86957	20.3193	61.9937	0.194046	3.9514	0.681496	2.82323	4.96047	177.607	15.0589	0.0607214	31.5455	0.117285	11.9105	0.519384	30.4698	61.0194	12.8358	140.958	9.37293	41.6869	117.98	12.1927	98.785
TCGA-66-2737	0.13421	0.0281168	26.6354	8.04593	0.0123999	38.8286	11.1129	8.43518	39.4775	73.2379	18.1794	1.47847	109.911	48.4695	13.8277	0.033664	73.6963	8.3296	80.3746	15.3932	59.7921	222.56	71.5095	18.617	17.202	9.85509	25.8344	37.7381	0.152931	3.5465	0.708295	2.90559	5.19104	157.869	3.20285	0.0644148	41.7215	0.0818677	18.8586	1.15956	18.7309	64.4417	8.07895	132.812	14.8208	44.4271	202.069	17.5634	80.745
TCGA-56-8628	0.074668	0.0617442	28.4977	6.54174	0.0176534	50.1207	2.86559	4.9541	60.0553	62.2608	23.4196	1.19378	131.27	66.2525	12.7328	0.0280504	50.2056	9.85114	59.9442	13.2273	79.8767	78.5435	31.6151	18.5881	9.38871	14.184	14.4788	52.8626	0.157931	3.8616	0.757405	1.099	4.65615	167.687	2.10972	0.124861	37.6927	0.191557	19.8543	3.56246	8.84362	67.6441	5.53543	116.577	22.2488	36.1524	110.513	27.7791	68.509
TCGA-68-7755	0.376649	0.0216056	82.6349	12.6197	0.0112343	9.15374	8.17592	3.88482	64.202	147.606	20.4773	1.23447	186.438	64.8412	3.65562	0.0605232	87.675	11.026	111.378	8.1697	80.1121	184.823	122.947	19.5175	9.93169	13.0863	20.7914	25.985	0.191117	2.73425	0.928511	1.75497	5.5309	183.162	7.33728	0.0725972	22.6086	0.0943306	15.6208	0.334243	54.4986	60.3164	6.92266	102.053	11.2093	64.9365	303.448	5.21378	160.023
TCGA-77-6844	0.0703198	0.0379118	20.3265	2.21943	0.0121273	15.9741	4.65398	4.00738	25.6493	52.4596	26.1188	0.967166	265.131	102.48	2.19489	0.0563871	75.1742	18.7947	88.2414	7.84733	87.1213	105.837	23.3331	19.6807	3.79397	20.3372	6.31783	18.2249	0.132252	2.8992	1.0065	1.9083	4.5185	92.6855	4.03388	0.0579358	23.8973	0.077732	10.024	1.49783	7.62203	43.2573	7.14672	52.3341	18.7278	48.0383	128	10.0201	72.5858
[truncated: 149 more columns]

## Sheet: Table S3
Supplementary Table 3. Immune Infiltration analysis via multiple algorithms.
	TCGA-18-3407	TCGA-18-3408	TCGA-18-3409	TCGA-18-3410	TCGA-18-3411	TCGA-18-3412	TCGA-18-3414	TCGA-18-3415	TCGA-18-3416	TCGA-18-3417	TCGA-18-3419	TCGA-18-3421	TCGA-18-4083	TCGA-18-4086	TCGA-18-4721	TCGA-18-5592	TCGA-18-5595	TCGA-21-1070	TCGA-21-1071	TCGA-21-1072	TCGA-21-1075	TCGA-21-1076	TCGA-21-1077	TCGA-21-1078	TCGA-21-1079	TCGA-21-1080	TCGA-21-1081	TCGA-21-1082	TCGA-21-1083	TCGA-21-5782	TCGA-21-5783	TCGA-21-5784	TCGA-21-5786	TCGA-21-5787	TCGA-21-A5DI	TCGA-22-0940	TCGA-22-0944	TCGA-22-1000	TCGA-22-1002	TCGA-22-1005	TCGA-22-1011	TCGA-22-1012	TCGA-22-1016	TCGA-22-1017	TCGA-22-4591	TCGA-22-4593	TCGA-22-4594	TCGA-22-4596	TCGA-22-4599
Plasma_cells_CIBERSORT	0.141039	0.0220253	0.0305004	0.0972134	0.0402738	0.0720751	0.0298027	0.0133226	0.00720231	0.164013	0.106297	0.00522836	0.180426	0.148243	0.0654099	0.0438573	0.0739367	0.122881	0.0349799	0.0431633	0.090987	0.0806413	0.262229	0.110752	0.0687299	0.084649	0.0709193	0.122946	0.0884583	0.160581	0.129845	0.188194	0.210406	0.0765234	0.023918	0.122756	0.129257	0.149937	0.0996628	0.309634	0.327894	0.13061	0.0342364	0.0233508	0.0215203	0.0300661	0.268918	0.0773166	0.0708312
T_cells_CD8_CIBERSORT	0.114427	0.108603	0.0400179	0.1717	0.128378	0.0633517	0.156862	0.200437	0.348112	0.0839488	0.148525	0.283668	0.170584	0.118931	0.156084	0.200586	0.0827362	0.145862	0.100781	0.100748	0.0747429	0.0639961	0.0463749	0.154589	0.054976	0.194398	0.131375	0.154448	0.131414	0.14475	0.0339097	0.119885	0.15453	0.275226	0.0993535	0.16193	0.0805396	0.0916966	0.131263	0.158183	0.0695336	0.12838	0.0602066	0.114084	0.139721	0.144387	0.110857	0.0658061	0.192713
T_cells_CD4_memory_resting_CIBERSORT	0.164332	0.123387	0.2006	0.206113	0.0462688	0.196299	0.195543	0.171554	0.0291565	0.105303	0.132201	0	0.0938514	0.139275	0.152943	0.211662	0.119192	0.113458	0.183873	0.176072	0.109505	0.107308	0.126417	0.126806	0.22675	0.0837478	0.143068	0.169087	0.115513	0.138125	0.124342	0.151267	0.0818009	0.0349569	0.143467	0.111318	0.0675262	0.178226	0.181095	0.0981854	0.177228	0.0968821	0.113727	0.127304	0.143752	0.270457	0.152151	0.202567	0.106573
T_cells_CD4_memory_activated_CIBERSORT	0	0.0237065	0.0165717	0.0204712	0.0364528	0.00295615	0.026458	0.0652535	0.0710499	0.0189326	0.060118	0.108398	0.0530926	0.0285628	0.0469528	0.00903328	0.0016575	0.0722572	0.0502987	0.0687014	0	0.0138839	0.0210981	0	0	0.0839193	0	0.00260316	0.0520364	0	0	0	0.0231933	0.0739685	0	0.0441414	0.0218302	0.00344521	0	0.00186827	0.000796991	0.0041081	0.00638889	0.0750341	0.0466129	0	0.0600125	0.0598708	0.121233
T_cells_follicular_helper_CIBERSORT	0.0326548	0.0513278	0.0481584	0.0405101	0.0993753	0.0754976	0.066174	0.0762056	0.104228	0.0484934	0.0475393	0.0757267	0.0255967	0.0548963	0.0589904	0.0680946	0.0811774	0.0789528	0.0234485	0.0482438	0.0581336	0.0563421	0.0130946	0.0470197	0.00323636	0.073041	0.0542356	0.0781379	0.0864721	0.0807882	0.0788511	0.0405593	0.0665982	0.088998	0.0784792	0.0670067	0.0706099	0.0645318	0.0475256	0.066689	0.0405525	0.0830961	0.0279363	0.0961287	0.0566595	0.0450279	0.0362958	0.0273875	0.0391314
NK_cells_resting_CIBERSORT	0.0319232	0	0.000329656	0	0	0.0153464	0.000159703	0.00415203	0	0.00140048	0.0274608	0.00770859	0.0486185	0	0.0318364	0.0439101	0.0444806	0.0342994	0.0349843	0.0114182	0.0199567	0.00990217	0	0.0209958	0	0.0128878	0.0783945	0.0171093	0.0597115	0	0	0	0	0	0.0098828	0.0278793	0.032025	0.0113405	0.0343821	0	0.00748729	0.0137322	0.00778725	0	0.0163493	0	0.023904	0.0152563	0.0381764
NK_cells_activated_CIBERSORT	0	0.0126577	0	0.0210095	0.0321921	0	0	0	0.0253857	0	0	0	0	0	0	0.0473431	0.00999846	0	0	0	0	0	0.00163505	0.0723303	0.0244574	0.0019542	0	0	0	0.0299128	0.0451072	0.00224407	0	0.0678383	0.024538	0.00669095	0	0	0.0041376	0.0174178	0	0	0	0	0.000768629	0	0	0	0
Dendritic_cells_activated_CIBERSORT	0.0817117	0.0180515	0	0	0	0.0157831	0.0197004	0	0.00204312	0.00854148	0.0248573	0.0643114	0	0	0	0.0215128	0.00466798	0.0829006	0.00478128	0.0330626	0.0903616	0.00416449	0.0316749	0.0162503	0.0309522	0.0382439	0.0215379	0.027026	0.0498957	0.00919172	0	0.017049	0	0.00928099	0.0526073	0.0319259	0.0168552	0.0154394	0.0793721	0.0092218	0.0291403	0.0175807	0.0270691	0.0539199	0.0412152	0	0	0.0267026	0
Mast_cells_resting_CIBERSORT	0.0182369	0.0832011	0.0391754	0.043983	0.0983599	0.0305071	0.0301288	0.0305957	0.0236216	0	0	0.0737521	0.0354588	0.0318069	0.044161	0.0442385	0.0563643	0.0139127	0.0481824	0.0532078	0	0.0268635	0.00108307	0.105231	0	0.048154	0	0.0179222	0.00860727	0.0451655	0.014105	0.0324493	0.00286572	0.0825624	0	0.0358742	0	0.0215428	0.027177	0.022483	0.0129497	0	0.0456421	0.0829344	0.043165	0	0.005756	0.0415158	0.0104905
Mast_cells_activated_CIBERSORT	0.0465565	0	0	0	0	0.00018754	0.0121448	0	0	0.110155	0	0	0	0.00227083	0	0	0	0	0	0	0.0729225	0	0.0170497	0	0.0943633	0	0.195692	0	0	0	0.00719426	0	0.0139771	0	0.200762	0	0.102767	0.0102753	0.0126414	0	0.00924323	0.0220142	0.00945459	0	0	0.0928542	0	0	0
Myeloid dendritic cell activated_xCELL	0.153883	0.1791	0.225928	0.335573	0.0924805	0.201357	0.0494822	0.23443	0.330694	0.228727	0.179109	0.232222	0.154714	0.223392	0.333023	0.0862713	0.0319904	0.285267	0.231142	0.0769332	0.0246861	0.477867	0.163542	0.0061184	0.122615	0.163443	0.00804835	0.28191	0.250053	0.141894	0.0780576	0.214621	0.128078	0.239932	0.0440689	0.26379	0.0841422	0.333733	0.134988	0.346092	0.332861	0.242736	0.177053	0.283115	0.0330713	0	0.228354	0.570398	0.349806
B cell_xCELL	0.113117	0.0526289	0.00626235	0.161801	0.00993573	0	0.00242311	0.0756435	0.204408	0.0514346	0.148056	0.0336245	0.0805762	0.107545	0.167123	0.0152044	0.00493388	0.17522	0.0637748	0.0122493	0.00273956	0.184836	0.105544	0	0.00206195	0.0513955	1.37666e-19	0.123224	0.111222	0.0856705	0.00431819	0.0544373	0.0670336	0.096792	0.0109034	0.1254	0.0474429	0.105796	0.0530748	0.591934	0.363399	0.0876984	0.026326	0.0633737	0.00881497	0.00154452	0.264347	0.198723	0.132444
T cell CD4+ memory_xCELL	0.00397389	0.040336	0.00184907	0.025505	0.0213233	0.0154937	0.000775885	0.0218095	0.0195764	0.00396488	0.013999	0.0263878	0.00456803	0.0218911	0.0503019	0.00411214	0.00299361	0.0406483	0.0156475	0.0164789	0.0101868	0.0607643	0.00531619	1.69277e-19	5.83872e-21	0.00818956	0	4.12367e-20	0.0134948	2.0968e-19	1.3739e-19	0	0.00574382	0.0207709	2.04694e-19	0.0247299	0.00201193	0	0	0.0323859	0.0171352	0.00780137	3.52885e-19	0.0179214	0.0102666	0	0.0347856	0.0583339	0.0271673
T cell CD4+ naive_xCELL	0.00531011	1.99023e-18	0.0173149	0.00911817	6.39657e-19	7.13104e-18	0	7.09252e-19	0.0213674	0	0.00598255	0	1.30181e-19	1.85538e-18	0.00524081	0	0	0.0227866	0	0	6.03963e-19	0.00717235	0	0.0177727	1.37526e-19	6.97377e-18	0	0.00335039	0.00329979	1.12031e-18	1.14072e-19	1.21029e-18	0	0.00986242	7.76123e-20	0.0146818	2.76629e-18	0.00634283	1.3812e-19	0.0763914	0.0415196	1.24042e-18	0	2.90302e-19	0	0.0106613	0.00545246	0.0394339	0
T cell CD4+ (non-regulatory)_xCELL	8.19253e-21	5.64823e-19	8.06422e-20	0.00420634	0	0	0	0	0.0185169	2.12842e-19	0.0177382	1.51001e-18	0.011025	0.00257299	0.010399	0	5.4339e-20	0.0295781	0.014041	0.00948995	0.000101591	0.0394728	0	0	0	0	6.3747e-20	7.80794e-20	3.34482e-19	0	1.1916e-18	1.814e-18	0	2.05903e-19	6.66196e-19	0.00978595	0	0	0	0.00443777	0.0186918	4.51678e-19	6.58171e-18	0.000557605	0	0.000736123	0.0070688	0.0420853	5.78408e-19
T cell CD4+ effector memory_xCELL	7.01842e-19	4.00677e-18	0.00455648	4.86183e-18	5.74583e-19	0.00476062	0.0134632	0.0116206	4.55096e-19	0.00989329	0.0016854	0	7.58197e-19	0	0.0266034	0	2.22541e-18	0.0120797	1.86289e-19	1.87386e-18	0	0.0740955	0.029089	0.0268735	0.0479682	0.020146	2.7418e-18	0.024802	3.19076e-18	0.018982	0.00176107	0.0389487	0.0351049	0.00485567	7.18935e-19	0.0253249	0.00120266	0.0877987	0.012249	0.137091	0.0606692	0.0226118	0.006329	0.0829723	0	0.00174236	0.0767459	0.172378	1.73516e-19
T cell CD8+ naive_xCELL	0.00329488	0	0.0126751	0.0299327	0.00334945	0.00743	0.00681398	0.00393125	0.0227225	0.00352538	0.0148254	0.0289235	0.010305	0.00603923	0.000740536	0.00625928	0.00633062	0.0136911	0.000547292	0.000643744	0.00251551	8.40427e-05	1.03501e-20	0.0208765	0.0177267	0.0137084	0.000254729	0.0326145	0.00529031	0.00547666	0	4.01632e-19	0.00390864	0.014237	0.00350209	1.37941e-19	0.00740341	0	1.90153e-21	0.0120761	0.00358123	0.0108249	8.24149e-20	0.00370387	8.84003e-21	0.00435863	0.00981393	0	0.00639957
T cell CD8+_xCELL	0.0284739	0.0443419	0.0280801	0.0940007	0.00585937	0	0.0512555	0.0391837	0.214358	0.0043033	0.0506653	0.0766682	0.0541014	0.0248803	0.0781754	0.00696721	1.42521e-18	0.0717083	0.0182099	0.000762564	9.74922e-19	0.0429816	0.00628727	0.0334	0.0242812	0.0433453	8.16667e-20	0.0421919	0.0339839	0.00147067	8.36111e-20	0.015582	0.0181099	0.137204	0.024503	0.0810111	0	0.0623092	0.0274235	0.177185	0.0708458	0.0088583	0.00181003	0.00937922	7.29532e-19	0.0147091	0.06252	0.0390774	0.119493
T cell CD8+ central memory_xCELL	0.0475974	0.0807686	0.0121427	0.148635	0.0495745	0.0252894	0.0822818	0.11139	0.313574	0.0404284	0.0822447	0.138893	0.0321652	0.0699511	0.156838	0.0313145	3.45796e-18	0.160107	0.0262551	0.0166895	4.56369e-19	0.128901	0.0203391	0.00819617	0.0199443	0.0643172	2.96438e-18	0.0481378	0.0460353	0.0303128	0	0.0875714	0.0401757	0.22144	0.0233733	0.170941	0.00224253	0.120557	0.0499664	0.250747	0.121824	0.0264586	0	0.0461454	0.0109044	0.0122214	0.117331	0.119763	0.178488
T cell CD8+ effector memory_xCELL	0	0	0	0.0189067	0	0	2.43096e-20	0.0234521	0.114812	6.31729e-19	0.0298402	0.0365668	0.0102763	0.00324717	0.0348992	0.00161431	2.46314e-18	0.0414435	0.0077695	1.84528e-18	2.29522e-19	0.00579245	0	7.02837e-19	0	0.00768804	7.33257e-20	0	1.74495e-20	0	1.80831e-18	9.28875e-19	4.38558e-19	0.0534671	0.00685992	0.0481985	0	0.0126948	0	0.088344	0.00393969	0	0	0.0131121	0	0.00116157	0.00514463	0.00517739	0.0632369
Class-switched memory B cell_xCELL	0	0.012117	0.00743453	0.0633036	0	1.18539e-18	0	4.24139e-19	0.0266854	0.0112133	0.0126485	4.34967e-18	0	0.00739615	0.0277891	0.00561018	0	0.0332933	0.00443285	1.19339e-19	1.29408e-20	0.0281999	0.0072229	1.30058e-19	0	8.72048e-05	0	0.00900135	0.00589663	0.0135029	4.77846e-19	0.012914	0.00866657	0.0169878	0.023927	0.0377126	0.00135399	0.0374957	5.13834e-19	0.152332	0.0500725	0.0199445	0	0.00809847	0	5.48691e-19	0.0516839	0.0643378	0.0181577
Myeloid dendritic cell_xCELL	0.0378062	0.096357	0.0420998	0.0175263	0.0503308	0.040872	0.0178355	0.0193838	0.0370432	0.0326912	0.0265532	0.0464936	0.00734745	0.0221942	0.0398527	0.00030267	2.55934e-20	0.0479246	0.0194244	0.00150842	0.00232371	0.0428115	0.0224977	0	0.0255408	0.0155739	0.00770318	0.0253979	0.0145589	0.0141068	0.0124401	0.0748702	0.00589762	0.0241327	0.000424054	0.0344742	0.0052982	0.147824	0.0222702	0.0420629	0.0314974	0.0258759	0.0386555	0.0426884	0.0288484	0.0103774	0.0308708	0.238881	0.0784565
Endothelial cell_xCELL	0.0461115	0.00715601	0.0517104	0.00913134	0.0105705	0.00867586	0.0115774	0.0127315	0.00613702	0.026796	0.00111248	0.0151316	0.00519214	0.0148644	0.020078	0.00713953	0.0261209	0.0102678	0.00712751	0.0118888	0.00321747	0.0693605	4.55384e-22	0.0208911	0.0651542	0.00363856	0.0142633	0.0174926	0.00878755	0.0259733	2.33003e-19	0.0746514	0.00317733	0.0983649	5.47673e-19	0.0093475	0.0137478	0.0668166	0.156914	0.0852063	0.057032	0.0136735	0.131236	0.0398217	0.0147268	0.0387547	0.0182626	0.1167	0.0077458
Cancer associated fibroblast_xCELL	0.0270513	0	0.133905	4.48686e-19	4.06966e-20	0	0.0394945	0.00482898	0	0.101647	5.34363e-18	0	0.0275543	0.0375358	0.0266991	4.12377e-18	0	0	0.0203117	4.97614e-18	8.79259e-18	0.0836179	1.38968e-18	9.5019e-18	0	9.72573e-18	5.20697e-20	0.0201097	0.0271024	0.0603172	0	0.10954	0	4.66897e-18	0	0.0706601	0	0.137883	0.160433	0.15502	0.0143062	0	0.163903	7.57632e-18	0	0.0406446	0.0843614	0.17385	0.0141247
Granulocyte-monocyte progenitor_xCELL	0.0137961	0.0360574	0.00288878	0	0.00860127	0.00336474	0	0	1.00848e-19	0.0130657	0	4.08212e-18	0.0118593	0.0271244	0.0153334	4.62236e-19	0	0.00413687	0.0229318	0.00856412	0	0.0181945	4.55527e-20	4.80476e-18	0	0	0	0	2.16438e-18	5.79569e-18	0	1.00252e-17	3.40306e-19	7.25421e-19	3.09672e-18	0.0034828	0	0.00127949	0.0138493	0	0.000378103	0	0.0342212	0.0276278	3.38783e-19	3.4428e-18	0.0111952	0.0807932	0.0363932
Hematopoietic stem cell_xCELL	0.0571267	0.078371	0.163012	0.0429849	0.151648	0.282739	0.063286	0.0223407	0.00712594	0.147656	0.00635635	0.0463817	0.0446432	0.0416053	0.0484854	0.00368483	0.0652503	0.0468497	8.35333e-05	0.0173866	0.0201661	0.243842	0.0456648	0.0840773	0.0227672	0.0576566	0.12	0.0518652	0.0285677	0.134435	0.0752547	0.261183	0.0247202	0.0633528	0.00676705	0.117219	0.0185743	0.221716	0.320271	0.264812	0.131092	0.0193797	0.266384	0.0713234	0.127618	0.0574851	0.100523	0.236075	0.169551
Macrophage_xCELL	0.0355078	0.0682173	0.151507	0.0809073	0.1022	0.0559652	0.0305258	0.0623828	0.110863	0.0592182	0.073624	0.0622109	0.0284233	0.0549851	0.149045	0.011319	0.00128705	0.0699631	0.0551821	0.0162286	0.0116048	0.345297	0.0629212	0.00954137	0.0236784	0.0553083	0.00790649	0.0654642	0.0681621	0.00920477	0.00477409	0.0485058	0.0208952	0.0881252	0.00171241	0.113395	0.00583814	0.155176	0.0423895	0.0950837	0.0539307	0.0405663	0.133574	0.0819537	0.0422104	0.0044593	0.111964	0.148151	0.150845
Macrophage M1_xCELL	0.0179506	0.0119854	0.0487277	0.0429974	0.0302887	0.0129204	0.0168002	0.0336359	0.0553271	0.015002	0.052353	0.0304644	0.00869684	0.0284903	0.0706303	0.0040185	2.76158e-21	0.0452746	0.0224311	0.00203539	0	0.165865	0.0347257	0	0.0123823	0.0265234	0.00101105	0.02924	0.0349477	0.0115858	7.25005e-19	0.0285964	0.00951401	0.0652149	5.07266e-18	0.0602053	0	0.0521233	0.0217489	0.0627434	0.0326901	0.01906	0.034504	0.0555271	0.00760128	4.09311e-19	0.0596869	0.0755985	0.0753826
Macrophage M2_xCELL	0.0164372	0.0410611	0.100566	0.0183737	0.0508917	0.0439005	0.0140409	0.0212539	0.0432609	0.0351084	0.0222184	0.0225732	0.0396439	0.0173819	0.0822357	0.00617464	0.00337899	0.0131999	0.0101667	0.00523572	0.00588756	0.171671	0.0326177	0.0103656	0.0131076	0.033996	0.00307197	0.0564077	0.0233979	0.00216798	0.00341957	0.0317139	0.0074203	0.0339679	0	0.0360036	0.00143417	0.101478	0.0443746	0.0360267	0.020975	0.0220931	0.142555	0.0315528	0.0367896	0.00354695	0.0382117	0.0472288	0.053569
Mast cell_xCELL	0.0295657	0.0292145	0.0304419	0.0187	0.011967	0.0115221	0.0189639	0.0103369	0.0370198	0.0128916	0.0197472	0.00652081	0.0355329	0.0248389	0.0409973	0.0330529	0.0356019	0.0252581	0.0253881	0.0189856	0.0138388	0.0273144	0.0207448	0.0306143	0.0194594	0.0379496	0.0232806	0.029271	0.0204657	0.0203608	0.0132727	0.00742179	0.0264772	0.0260646	0.00781531	0.0170636	0.0141071	0.0299945	0.0213191	0.0314127	0.0436515	0.0156891	0.0423147	0.0303339	0.014463	0.0117581	0.015048	0.039717	0.0286784
B cell memory_xCELL	0.0322104	0.0110413	2.58732e-19	0.0456193	0.00472961	2.77752e-18	0.00361439	0.0297644	0.042974	0.0187953	0.0415479	0.00468635	0.0125853	0.0478056	0.0386672	0.00645433	2.92255e-18	0.0526129	0.00700761	0.00132895	1.61265e-18	0.0484348	0.02606	5.51059e-18	0	0.0147197	0	0.0303272	0.0204092	0.0322265	1.29252e-18	0.0373389	0.0170927	0.0269926	0	0.0202515	0.0151241	0.0161245	0.0137601	0.214914	0.127944	0.0337074	7.5106e-18	0.00444849	1.00236e-18	2.47803e-18	0.122558	0.065702	0.0316873
Monocyte_xCELL	0.0391967	0.041388	0.0378509	0.0225324	0.0538707	0.0429677	0.0205103	0.0510524	0.042271	0.0327576	0.0610468	0.0681674	3.87199e-19	0.0383907	0.0331792	2.94679e-18	0	0.0646152	0.0329894	0.0240217	0.00168907	0.0470732	0.0301229	0	0.0438154	0.00151884	0.0114601	4.76304e-19	1.0351e-19	0	6.1894e-19	0.0375081	0	0	0.00105883	0.0309341	0.00284328	0.0984968	0.0402894	0.00367611	0.0271856	0.0336042	0.118208	0.035432	0	4.63729e-05	0.0601465	0.151743	0.0428031
B cell naive_xCELL	0.00438343	0.00347349	0	0.0182338	4.13759e-19	0	0	0.00665099	0.0133862	6.00445e-19	0	0	0.00159998	0.000158103	0.00775584	1.32227e-19	7.73104e-20	0.00625597	0.00632341	0.00277442	8.64212e-06	0.00626923	0.00244448	0	0	0.00541848	5.43663e-19	8.00337e-05	0.00483116	1.12179e-19	3.16164e-20	0	0	0.00253881	0.000673502	0.00539325	0.00493169	0	0	0.0238591	0.0132574	1.86683e-19	0	0.00463855	0	0	0.00349604	0.0133828	0.00162556
T cell NK_xCELL	0.0091893	1.86768e-18	0.0336207	1.54808e-18	0.0229814	0.00679	0.00516019	0	0.00221424	0.00965508	6.82576e-19	0	0.00233314	0	0.000488385	0.00989954	5.63586e-19	0.000322324	0	0	0.00107676	0.0123514	0.000548865	0.041783	0.0255762	0.0160755	0.0137488	0.000530239	0.0117985	0.049799	0.0350375	0.0235442	0.0272902	0.0319574	0.0531782	0.0496445	0.00616803	0.0823032	0.00982744	0.0425364	1.26241e-19	0.0369956	0.00586582	0.0480676	0.0195376	0.0204024	0.00491564	0.157493	0.0254262
Plasmacytoid dendritic cell_xCELL	0.0089768	0.0280092	0	0.0881795	0.0280538	0	0.00383221	0.0538113	0.0899213	0.0153029	0.0492838	0.0582324	0.0059469	0.0239827	0.0628107	0.0305165	0	0.061725	0.0239279	0.00631706	1.3239e-19	0.0744713	0.00836192	3.58932e-18	0.010894	0.00858103	0	0.0156881	0.0430425	0.0207445	6.99566e-19	0.021736	0.00967399	0.0962457	0.00487043	0.0667474	0.00392829	0.0219439	0	0.0985927	0.0218679	0.0102835	0	0.0310255	2.60258e-19	1.88942e-18	0.0614349	0.0938608	0.0779493
B cell plasma_xCELL	0.0393032	0.0130853	2.23634e-19	0.0458856	0.0164724	0.00414077	0.00393849	0.0316363	0.03202	0.0374296	0.0576551	0.0166988	0.0253155	0.0363682	0.0468042	0.0111807	0.00439689	0.0545614	0.0175494	0.00880835	0.00746922	0.0245367	0.0453913	0.00458199	0.00608964	0.0188742	0.013194	0.0548315	0.0295148	0.059549	0.00139497	0.0411388	0.050407	0.0234519	0.0129779	0.0335743	0.0120017	0.0429548	0.0196104	0.184251	0.121632	0.0236937	1.50598e-19	0.0306487	0.0260573	0.00261291	0.125568	0.0282108	0.0681189
T cell gamma delta_xCELL	1.55875e-19	2.0648e-17	3.06189e-19	1.69216e-18	3.58118e-18	0	5.28267e-19	0	0	1.99667e-18	0.0198933	0	1.22263e-18	5.7609e-18	2.16979e-18	0	9.53926e-18	6.34368e-18	0	0	2.19036e-17	0.00794652	0	3.52374e-18	0	9.68599e-18	7.57487e-18	0.0137371	3.81093e-18	5.79641e-19	0	0	1.4763e-18	6.66622e-19	4.29838e-18	0.001891	3.69995e-19	0	3.06059e-18	1.06605e-18	0.00294132	0	9.861e-19	0	0	3.41651e-18	0	0	0
T cell regulatory (Tregs)_xCELL	0.0124672	0.0291259	0	0.048857	0	0.00329225	0	0.0038658	0.0166956	0	0.0260446	4.64135e-18	1.28599e-18	0.00472778	0.0113476	0	1.05079e-18	0.0473977	0.00721629	1.46183e-19	9.23219e-19	0.104945	0.0107788	0.00112384	2.65789e-19	0	0	0.0112582	0.022732	8.61529e-19	2.74442e-19	3.35645e-18	8.31366e-19	0.0280193	0.00739972	0.0136647	0	0.0458514	2.0065e-18	0.00471561	0.0144921	0	0.00360447	0.00550786	0	0	0.0179923	0.101718	0.0206527
immune score_xCELL	0.193416	0.224417	0.199484	0.266449	0.160179	0.106023	0.111059	0.173479	0.471561	0.129471	0.284461	0.204255	0.144671	0.183604	0.353728	0.0445641	0.0278819	0.331953	0.156939	0.0573677	0.0215317	0.488026	0.165412	0.0490371	0.0925581	0.140261	0.0359451	0.190366	0.165595	0.0895038	0.025177	0.161639	0.0922757	0.248212	0.0309446	0.292845	0.0536124	0.40552	0.153298	0.638155	0.407744	0.141528	0.26513	0.192883	0.0656013	0.0325747	0.367976	0.586447	0.379754
stroma score_xCELL	0.0410179	0.00357801	0.0984442	0.00471914	0.00555405	0.0073696	0.0277945	0.0124606	0.00306851	0.0670763	0.000556241	0.00922089	0.018099	0.0278016	0.0249697	0.00356976	0.0130604	0.00672888	0.0150912	0.00594441	0.00160874	0.0786955	0.00125048	0.0104456	0.0325771	0.00181928	0.00731546	0.0223062	0.0199566	0.0465978	0.0012436	0.100581	0.00204636	0.0502448	0.000901923	0.0415046	0.0068739	0.110171	0.16886	0.125744	0.0356691	0.00683673	0.156974	0.0199108	0.0073634	0.04042	0.0525258	0.156387	0.0109353
microenvironment score_xCELL	0.234434	0.227995	0.297928	0.271168	0.165733	0.113392	0.138853	0.18594	0.47463	0.196548	0.285018	0.213475	0.16277	0.211406	0.378697	0.0481339	0.0409423	0.338682	0.17203	0.0633121	0.0231404	0.566722	0.166662	0.0594827	0.125135	0.14208	0.0432605	0.212672	0.185552	0.136102	0.0264206	0.26222	0.094322	0.298457	0.0318465	0.33435	0.0604863	0.515691	0.322158	0.763899	0.443413	0.148365	0.422104	0.212794	0.0729647	0.0729947	0.420502	0.742835	0.390689
T_cells_MCPcounter	1.27067	1.4681	1.19123	2.03964	1.27113	1.44314	1.2863	1.67672	2.32284	1.34951	1.6967	1.64382	1.45853	1.40007	1.95188	1.25161	1.02883	2.21166	1.31594	0.898302	0.889971	2.15127	1.24847	0.927879	1.02995	1.36667	1.07159	1.88294	1.55318	1.30082	0.832317	1.43525	1.17438	2.24029	1.35215	1.99314	1.05035	2.08486	1.32092	2.39815	1.93965	1.46006	1.22657	1.56291	1.32524	1.03231	1.92271	2.32727	2.06752
CD8_T_cells_MCPcounter	1.10866	1.03732	0.445643	2.58709	1.16074	0.75444	2.93213	1.68732	2.92555	1.18208	1.34136	2.33636	2.16771	1.02338	1.6716	1.12185	0.212996	1.61027	0.886755	0.362123	0.20419	1.06785	0.547713	0.716761	0.38842	1.41216	0.315364	0.933304	1.19535	0.460416	0.529212	1.48528	0.983034	2.53754	1.19902	2.01683	0.50005	1.25759	1.20753	2.30385	1.01055	1.06064	1.61693	0.897417	1.34021	1.13913	1.78262	1.58836	2.52553
Cytotoxic_lymphocytes_MCPcounter	0.674321	2.20966	0.695238	1.47282	1.94046	0.950638	1.06858	1.51484	2.25712	0.885469	1.19988	1.96589	1.69537	1.78391	1.89211	2.08704	0.757525	1.4651	1.14219	1.89435	1.34725	1.11679	0.678825	0.733441	0.69263	1.44034	0.595619	1.06091	1.7336	0.953613	0.84056	1.23033	0.721705	2.08788	0.865328	1.79197	1.26904	1.09938	1.15142	1.87353	1.02345	1.45884	0.795332	1.09408	0.870629	1.4279	1.02003	1.2596	2.02705
B_lineage_MCPcounter	2.79142	2.18398	1.38708	2.33661	2.08273	1.99683	1.8614	2.43306	2.81731	2.3036	2.49445	1.70908	2.27382	2.85882	3.00725	1.89251	1.23206	2.91589	1.94546	1.61485	1.31496	3.00225	2.60546	1.28469	1.66501	1.96312	1.54178	2.49425	2.23586	2.47174	1.81122	2.89698	2.38378	2.59013	1.14581	2.77093	2.28471	2.53548	2.64977	4.20462	3.88899	2.5347	2.13554	2.64887	1.87827	1.63867	3.48529	3.1468	2.39521
NK_cells_MCPcounter	0.145712	0.685136	0.152254	0.341828	0.627985	0.357972	0.198803	0.593883	1.46026	0.278647	0.439372	0.328474	0.340379	0.424662	1.06154	0.497846	0.257361	0.703994	0.287752	0.323997	0.0637678	0.239769	0.240848	0.385558	0.235207	0.224584	0.162335	0.297674	0.260763	0.209578	0.0433342	0.541024	0.16887	1.25312	0.159809	1.15048	0.121544	0.263495	0.494749	0.673271	0.38378	0.12703	0.21785	0.483605	0.229216	0.199136	0.313557	0.453409	0.47606
Monocytic_lineage_MCPcounter	2.24422	2.55288	2.63033	2.92574	2.94541	2.21238	2.16772	2.66729	3.21369	2.27657	2.77562	2.58714	1.92964	2.27832	3.11618	1.76755	1.23651	2.67886	2.77609	2.07749	1.46167	3.68913	2.36407	1.37339	1.99333	2.52927	1.87973	2.31654	2.79475	1.77643	1.48697	2.40306	1.84846	2.73324	1.54715	3.18175	1.44742	3.19346	2.44211	3.05129	2.29139	2.26584	3.08191	2.63153	2.08274	1.8023	2.75568	3.39669	3.12447
Myeloid_dendritic_cells_MCPcounter	1.62399	2.35585	1.71611	2.28339	1.7827	1.97379	2.08499	1.85264	1.95338	1.57881	1.66017	2.12274	1.05829	2.00932	1.77758	1.37449	1.13589	2.01648	1.45954	1.35186	1.26501	2.33294	1.73794	0.836927	1.00547	1.97632	1.16905	1.45688	0.972003	1.14928	1.02175	2.85572	1.34489	1.45629	1.40659	2.10934	1.51525	3.42109	1.37928	1.91676	1.79847	1.9375	1.34559	2.01864	1.34175	0.643824	2.31787	3.52967	1.73831
Endothelial_cells_MCPcounter	2.17222	1.89218	2.29966	1.63093	1.71371	1.6627	1.72604	1.76702	1.41808	1.97968	1.27339	1.71305	1.53906	1.72942	1.84145	1.64091	1.96682	1.78862	1.64075	1.84044	1.56982	2.39171	1.56904	1.73027	2.21859	1.61527	1.71826	1.64995	1.66474	1.8829	1.51728	2.28597	1.56348	2.33524	1.25367	1.71937	1.68331	2.30863	2.69834	2.31393	2.17971	1.65794	2.67661	2.13846	1.77627	1.83742	1.73737	2.40508	1.62897
Fibroblasts_MCPcounter	5.23421	3.55716	6.49232	4.34732	4.47333	4.00603	4.80341	4.80755	3.26427	5.63415	3.30423	3.71509	4.85174	4.84647	4.81571	4.50362	3.6944	4.32263	4.90514	3.82578	3.39773	5.05003	4.59255	2.8059	5.51683	4.18814	5.28882	4.80515	4.45376	5.15304	5.2594	4.34942	4.88943	4.29502	4.85212	4.9336	4.04292	5.83407	5.32488	4.98861	4.38449	4.45741	4.99239	3.86121	3.43518	5.94443	4.53203	5.26548	4.34653
B_cells_quantiseq	0.0449085	0.0470306	0.0332128	0.0796835	0.0334152	0.0320124	0.031436	0.0459318	0.0465912	0.048332	0.0480554	0.0402987	0.0496687	0.0530807	0.0588063	0.0471506	0.0345824	0.0649351	0.0342742	0.0405474	0.0429758	0.0603701	0.0533735	0.0222865	0.0248481	0.0358024	0.0252722	0.0481772	0.0504054	0.0511326	0.0330757	0.0613764	0.0448994	0.0404944	0.0267916	0.0463749	0.0349444	0.0503507	0.0512295	0.155611	0.121086	0.0471021	0.0323846	0.038661	0.0412647	0.0245874	0.0863024	0.0741839	0.0504633
Macrophages_M1_quantiseq	0.0975111	0.0534214	0.101568	0.271958	0.054087	0.044533	0.0523137	0.0774918	0.0641541	0.123004	0.0445991	0.0843981	0.055378	0.0556729	0.0744406	0.0357733	0.0372648	0.101604	0.0574409	0.0293658	0.0196212	0.142919	0.0647825	0.0168219	0.0846382	0.0481134	0.0565733	0.0581987	0.0670288	0.0690185	0.0857795	0.0810169	0.0507506	0.0903181	0.111705	0.0875092	0.0759451	0.119212	0.137967	0.123334	0.078368	0.0593198	0.159801	0.111166	0.0380827	0.0653803	0.0802709	0.1288	0.0965726
Macrophages_M2_quantiseq	0.0555578	0.100268	0.134015	0.0565544	0.102923	0.0505846	0.0675435	0.0752832	0.0892685	0.102756	0.0789484	0.0296968	0.0597133	0.0732858	0.118706	0.0724541	0.0148125	0.094734	0.0655634	0.0550928	0.000300715	0.167521	0.0851538	0.0481226	0.0772398	0.0616376	0	0.0542511	0.0883453	0.0664326	0.0557518	0.0996573	0.0752982	0.0760394	0.0334542	0.0957649	0.00084894	0.179836	0.0883521	0.111764	0.0785633	0.097704	0.131093	0.118207	0.0677439	0.0709296	0.10339	0.215064	0.119165
T_cells_CD8_quantiseq	0.0241215	0.0284058	0.0210372	0.0929063	0.0249719	0.0169222	0.0689043	0.0546826	0.133747	0.0342143	0.0553286	0.098691	0.0507998	0.0292783	0.0563692	0.0321987	0.0135807	0.0724442	0.0228217	0.0168484	0.00438397	0.0378862	0.0156484	0.01159	0.0140051	0.0486425	0.0159621	0.0324915	0.0392911	0.0237229	0.0228774	0.0404477	0.025659	0.124813	0.0282516	0.0736798	0.0184356	0.0511173	0.0321067	0.0942952	0.0375984	0.0323223	0.0273988	0.0328252	0.028285	0.0270664	0.0403687	0.0439716	0.093397
Tregs_quantiseq	0.0569786	0.0812076	0.0630808	0.127916	0.0658538	0.0502068	0.061807	0.0725538	0.0666641	0.0908099	0.0880774	0.0842836	0.0645992	0.065143	0.0889421	0.0514445	0.0503261	0.112651	0.0527079	0.0420549	0.0471361	0.168118	0.072751	0.0924752	0.0548324	0.0676229	0.0707238	0.101412	0.0724821	0.059226	0.0561971	0.0799225	0.0562451	0.106242	0.0855716	0.0876813	0.0689363	0.132647	0.0744002	0.13499	0.117559	0.0721423	0.0636636	0.0756258	0.0587611	0.052108	0.0952403	0.192384	0.0905603
Other_quantiseq	0.43531	0.396232	0.478937	0	0.479744	0.40836	0.393602	0.400894	0.432437	0.420503	0.329172	0.219759	0.558635	0.460172	0.418274	0.563556	0.496064	0.289826	0.5276	0.577629	0.340326	0.137062	0.444776	0.638794	0.513774	0.473208	0.257924	0.38032	0.54939	0.537098	0.623395	0.301546	0.582304	0.422253	0.35761	0.338315	0.333866	0.222712	0.349843	0.228959	0.22985	0.440864	0.368504	0.424081	0.549591	0.588208	0.439933	0.128235	0.391439
Bcells_EPIC	0.0512752	0.0340356	0.0160968	0.0374546	0.0340614	0.0323772	0.0287896	0.0414592	0.0486462	0.0379323	0.0439482	0.0214006	0.0389689	0.0517576	0.0518419	0.0305761	0.0176212	0.0515696	0.0281275	0.0211976	0.0201895	0.0511217	0.0471796	0.0149479	0.020521	0.031204	0.0206428	0.0453483	0.038833	0.0493096	0.0218577	0.0528158	0.0435879	0.0411901	0.0157909	0.0460917	0.0372419	0.0480596	0.0499502	0.0790825	0.0728703	0.040609	0.0306018	0.0357777	0.0301526	0.0203503	0.067305	0.0556784	0.042977
CAFs_EPIC	0.0208423	0.0134069	0.0238232	0.0161126	0.0170151	0.0159766	0.0186168	0.0185932	0.0129434	0.0214887	0.0135412	0.0149543	0.0199887	0.0183525	0.0197775	0.0172494	0.0159095	0.0174606	0.0194327	0.016764	0.0135868	0.02014	0.0184108	0.0106715	0.0217251	0.0167841	0.0224953	0.020126	0.018849	0.0210534	0.0217873	0.0167472	0.019806	0.0170942	0.0174884	0.0192407	0.0156909	0.0229439	0.020139	0.0191031	0.017287	0.0177741	0.020439	0.0153138	0.0134692	0.0237775	0.0184261	0.0204824	0.0166937
CD4_Tcells_EPIC	0.186256	0.231888	0.179697	0.209453	0.188573	0.182667	0.154209	0.207397	0.189057	0.192883	0.204712	0.168334	0.192697	0.209454	0.231964	0.202283	0.174292	0.224491	0.198416	0.197102	0.150847	0.234024	0.22286	0.175688	0.222367	0.156465	0.184588	0.206972	0.184709	0.200082	0.166865	0.194501	0.161535	0.163833	0.191946	0.205363	0.168023	0.212917	0.205414	0.211665	0.220773	0.197675	0.171937	0.166373	0.150195	0.208754	0.185507	0.227187	0.203451
CD8_Tcells_EPIC	0.0503652	0.0690505	0.0372839	0.0869658	0.0709083	0.0559314	0.0971742	0.0790442	0.131926	0.0518406	0.0697073	0.0969412	0.0885957	0.0576267	0.0918254	0.0620198	0.0428915	0.0871949	0.0472834	0.037685	0.0419303	0.0681819	0.0330817	0.0600484	0.025161	0.0741942	0.0320306	0.0590542	0.0690953	0.0347867	0.0306671	0.0788526	0.0525818	0.114202	0.0547109	0.09637	0.0401583	0.0686864	0.0643757	0.103342	0.0532166	0.0608068	0.0675643	0.058425	0.0715396	0.0461543	0.0769034	0.0777132	0.103852
Endothelial_EPIC	0.128341	0.107861	0.137268	0.0963842	0.0973137	0.106261	0.1043	0.0994476	0.0938981	0.120898	0.0851944	0.102791	0.101995	0.107163	0.114741	0.0948468	0.114356	0.10913	0.0870939	0.0987595	0.089489	0.143873	0.0999499	0.110134	0.131426	0.0974971	0.108559	0.11028	0.102528	0.118564	0.0948932	0.141338	0.103063	0.135317	0.067467	0.108719	0.103739	0.146593	0.168617	0.148563	0.134732	0.109869	0.162651	0.129219	0.109743	0.116297	0.110008	0.146536	0.101289
Macrophages_EPIC	0.0103701	0.00965391	0.0128525	0.0121863	0.0120339	0.0109065	0.0111247	0.0115259	0.0128155	0.0109959	0.0113642	0.0109405	0.00958901	0.0118933	0.0123429	0.00859363	0.00790398	0.0117508	0.0106985	0.00952168	0.00735087	0.0137299	0.0113693	0.00701237	0.0112034	0.0102729	0.00998884	0.0104968	0.0116864	0.00987893	0.00836581	0.0110709	0.00968882	0.0112721	0.00774591	0.0122499	0.0084951	0.0134492	0.0108401	0.0113252	0.0114931	0.0112066	0.0136141	0.0116951	0.00967702	0.0104943	0.0124239	0.0140665	0.013198
otherCells_EPIC	0.552551	0.534104	0.592978	0.541443	0.580095	0.595881	0.585786	0.542533	0.510714	0.563961	0.571533	0.584638	0.548166	0.543753	0.477508	0.584431	0.627026	0.498403	0.608948	0.61897	0.676606	0.468929	0.567148	0.621497	0.567597	0.613583	0.621696	0.547723	0.574299	0.566325	0.655564	0.504674	0.609738	0.517092	0.644851	0.511966	0.626652	0.48735	0.480664	0.426919	0.489628	0.56206	0.533193	0.583196	0.615223	0.574173	0.529427	0.458336	0.518539
StromalScore_estimate	387.082	124.325	1451.14	-193.865	77.9115	-389.922	-176.657	304.035	-371.144	891.122	-798.958	-299.53	120.046	306.83	684.776	-675.746	-1082.06	123.767	101.444	-424.297	-1192.85	1229.6	-41.3381	-1594.21	392.191	-688.878	-7.03183	144.246	-20.2973	118.353	-72.8713	173.851	-178.143	223.949	-742.202	438.872	-952.262	1557.97	661.201	910.531	245.995	-358.131	855.767	-497.995	-962.014	508.775	625.741	1340.81	233.776
ImmuneScore_estimate	923.022	1192.45	1329.12	1976.89	1296.97	790.071	1091.82	1488.82	2255.63	1035.91	1403.28	1404.36	751.814	1250.27	1938.94	359.191	-361.016	2150.29	948.876	170.286	-536.135	2622.56	1009.85	-242.578	604.166	843.601	35.4211	1402.64	1223.42	851.774	-50.5184	1747.93	549.552	2040.66	106.381	2205.04	56.8509	2407.7	1463.04	2932.22	1988.37	951.769	1731.68	1351.28	339.442	257.643	1973.6	2809.07	2207.94
ESTIMATEScore_estimate	1310.1	1316.77	2780.25	1783.02	1374.88	400.149	915.166	1792.85	1884.48	1927.03	604.324	1104.83	871.86	1557.1	2623.72	-316.555	-1443.08	2274.06	1050.32	-254.011	-1728.99	3852.16	968.515	-1836.79	996.357	154.723	28.3892	1546.88	1203.12	970.127	-123.39	1921.78	371.409	2264.61	-635.821	2643.91	-895.412	3965.68	2124.24	3842.75	2234.36	593.638	2587.44	853.283	-622.573	766.417	2599.34	4149.89	2441.71
TumorPurity_estimate	0.698644	0.697944	0.529236	0.647335	0.69181	0.787703	0.738925	0.646234	0.635912	0.631079	0.768889	0.719883	0.743193	0.672251	0.548591	0.84804	0.923703	0.590763	0.725413	0.843139	0.938963	0.389747	0.733626	0.944289	0.730842	0.809381	0.820132	0.67336	0.709793	0.733465	0.832675	0.631676	0.790295	0.591881	0.871935	0.54611	0.889954	0.374348	0.608362	0.391018	0.595454	0.769891	0.553035	0.745015	0.870981	0.753459	0.551579	0.349141	0.570729
B_cell_TIMER	0.0941285	0.0830927	0.0680115	0.106715	0.0867132	0.0693955	0.0697526	0.0892721	0.102338	0.0939555	0.0916525	0.0734856	0.0949701	0.102981	0.106906	0.0861495	0.0724872	0.102872	0.0805396	0.080586	0.0833207	0.0870058	0.102172	0.0707937	0.0598116	0.0730123	0.0649737	0.0907687	0.0966897	0.103516	0.0721182	0.0962067	0.0909168	0.0854519	0.0602979	0.0941376	0.0814771	0.0924465	0.0854766	0.16254	0.147114	0.0796277	0.0733528	0.0918728	0.093529	0.0598355	0.13551	0.104209	0.091594
T_cell_CD4_TIMER	0.130743	0.09743	0.135989	0.15582	0.110064	0.123896	0.131505	0.117704	0.145537	0.128918	0.130582	0.104708	0.139712	0.124678	0.135515	0.115628	0.113528	0.163562	0.120653	0.099216	0.0952593	0.186774	0.138953	0.12758	0.131368	0.124513	0.130583	0.156787	0.141264	0.144177	0.138417	0.137112	0.127885	0.1627	0.142479	0.143319	0.130171	0.178008	0.146898	0.197821	0.182428	0.138906	0.147963	0.143436	0.115624	0.131148	0.160371	0.182783	0.135498
T_cell_CD8_TIMER	0.159843	0.226768	0.176988	0.186937	0.182039	0.153615	0.16005	0.204775	0.246133	0.172158	0.186132	0.216152	0.171005	0.190017	0.224097	0.180538	0.145863	0.192844	0.165709	0.159103	0.123914	0.173233	0.134881	0.15317	0.140662	0.182252	0.128339	0.16799	0.168095	0.150675	0.125625	0.186906	0.165185	0.237274	0.146654	0.22588	0.120946	0.176934	0.187563	0.219363	0.164434	0.164618	0.15717	0.179381	0.164311	0.15755	0.184649	0.187912	0.227388
Neutrophil_TIMER	0.131408	0.121221	0.121487	0.141803	0.128351	0.127008	0.146508	0.136752	0.142841	0.125884	0.144068	0.133757	0.106423	0.128774	0.129372	0.104209	0.102204	0.158307	0.136385	0.12222	0.0948474	0.154479	0.124152	0.0941922	0.122848	0.121798	0.1158	0.122152	0.128377	0.112466	0.0987781	0.137509	0.112998	0.133015	0.116786	0.142807	0.11617	0.145951	0.144955	0.147243	0.136935	0.120232	0.152044	0.126796	0.102694	0.109845	0.140025	0.154871	0.143116
Macrophage_TIMER	0.0327301	0.0520299	0.0769512	0.0268165	0.0530641	0.0321955	0.0368735	0.0321758	0.0425425	0.0355567	0.03089	0.0319439	0.0261588	0.0442859	0.0594252	0.0239364	0.021064	0.0343827	0.0474974	0.029845	0.0251612	0.075364	0.0471741	0.023414	0.031415	0.0405868	0.0457805	0.0369295	0.0384786	0.0259997	0.025873	0.0415355	0.0328625	0.0566318	0	0.0429511	0	0.0638957	0.0685241	0.0624809	0.0306388	0.016752	0.104834	0.0582886	0.0566671	0.0394373	0.0561183	0.0557471	0.0540513
DC_TIMER	0.497944	0.515092	0.534775	0.537659	0.504542	0.485762	0.470874	0.505335	0.537205	0.520173	0.503286	0.501155	0.488684	0.498059	0.534696	0.461082	0.440707	0.533038	0.490526	0.457988	0.4319	0.578179	0.492361	0.452614	0.502675	0.490787	0.451196	0.515029	0.515525	0.479989	0.478682	0.512089	0.477004	0.52059	0.477613	0.537957	0.473518	0.574373	0.477222	0.554577	0.539313	0.506712	0.511422	0.518692	0.460006	0.45918	0.516994	0.604765	0.534858
MHC_IPS	2.72978	2.55998	2.95845	3.01259	2.38528	2.58496	2.70156	2.99076	3.19996	2.55901	2.46676	2.48012	2.44292	2.74915	2.85223	2.68441	2.48059	3.09581	2.66431	2.52533	1.72	3.1446	2.5367	2.22966	2.61742	2.34157	1.94369	2.61386	2.84228	2.55742	2.54501	2.79214	2.35551	2.98675	2.18098	3.19888	2.36407	3.13015	2.88478	3.17022	2.74103	2.36526	2.87141	2.88447	2.48538	2.15026	2.6384	2.99786	2.8073
EC_IPS	0.82223	0.887159	0.79637	1.07768	0.920624	0.820477	0.853595	0.976843	1.24579	0.864478	0.930097	1.00239	0.799991	0.928667	1.07663	0.743787	0.675628	1.09127	0.850794	0.755202	0.598098	1.07984	0.817609	0.547891	0.723534	0.836655	0.634346	0.887161	0.899559	0.750502	0.61175	0.947503	0.733401	1.11629	0.789628	1.16153	0.735404	1.00695	0.889531	1.13964	1.01213	0.870302	0.852414	0.954284	0.735542	0.749127	1.00237	1.10868	1.10357
SC_IPS	-1.16837	-1.13355	-1.41191	-1.3107	-1.27063	-1.11546	-1.06888	-1.16968	-1.22573	-1.19872	-1.2654	-1.20823	-0.979266	-1.16297	-1.27473	-0.813244	-0.758081	-1.38183	-1.27368	-0.887674	-0.602835	-1.64883	-1.16276	-0.536961	-1.11554	-1.05566	-0.960103	-1.13347	-1.17704	-1.02111	-0.979867	-1.2959	-0.983184	-1.31753	-0.86715	-1.39579	-0.766541	-1.68715	-1.22943	-1.38802	-1.32114	-1.13991	-1.55769	-1.17871	-0.874911	-0.919411	-1.30086	-1.72404	-1.37143
CP_IPS	-0.309584	-0.412743	-0.261729	-0.628982	-0.360647	-0.228876	-0.186194	-0.64199	-1.05273	-0.210169	-0.476581	-0.631262	-0.475878	-0.27334	-0.603531	-0.365784	-0.0849766	-0.690747	-0.393159	-0.255444	-0.0213155	-0.646963	-0.101117	0.141815	-0.279958	-0.328164	0.0645344	-0.139004	-0.637396	-0.0671954	0.0427612	-0.174619	-0.0212658	-0.771759	-0.189445	-0.766465	0.0749612	-0.511623	-0.296084	-0.594862	-0.343058	-0.122429	-0.213045	-0.527085	-0.173341	0.0702869	-0.337648	-0.585668	-0.680218
Activated.B.cell_ssgsea	0.497498	0.446887	0.386772	0.498194	0.412522	0.375119	0.340428	0.495545	0.51626	0.444637	0.463243	0.365608	0.42414	0.54196	0.57919	0.391897	0.272047	0.554885	0.340768	0.313063	0.21785	0.578177	0.489737	0.158911	0.257241	0.388528	0.290295	0.479345	0.441806	0.469746	0.317189	0.542886	0.471567	0.497813	0.250843	0.523419	0.44104	0.531376	0.476028	0.792685	0.704653	0.472167	0.431469	0.444824	0.365726	0.312522	0.675057	0.613109	0.501582
Activated.CD4.T.cell_ssgsea	0.653437	0.676406	0.547955	0.766954	0.686352	0.652629	0.677661	0.718239	0.806656	0.68105	0.710535	0.726085	0.651591	0.682729	0.754558	0.628701	0.60202	0.771852	0.686911	0.640758	0.554573	0.730992	0.663202	0.444851	0.565732	0.671524	0.58233	0.653037	0.672501	0.575952	0.551977	0.655869	0.604789	0.74023	0.633727	0.756056	0.653609	0.634168	0.657922	0.72793	0.717226	0.718554	0.663312	0.635313	0.613279	0.599955	0.711745	0.721182	0.752479
Activated.CD8.T.cell_ssgsea	0.655983	0.71601	0.647121	0.793742	0.695657	0.667976	0.690075	0.799824	0.889602	0.682258	0.741864	0.810451	0.668575	0.710001	0.830869	0.67431	0.559633	0.797662	0.654307	0.589906	0.522827	0.763195	0.608943	0.559245	0.596556	0.68722	0.51774	0.717588	0.724033	0.669041	0.524956	0.782213	0.644884	0.862165	0.643658	0.842276	0.576014	0.763134	0.682533	0.878286	0.75199	0.676656	0.593249	0.717367	0.658454	0.613934	0.782251	0.792108	0.834888
Activated.dendritic.cell_ssgsea	0.663588	0.611107	0.638552	0.665652	0.614208	0.606796	0.661349	0.631602	0.544224	0.613524	0.658043	0.660265	0.552488	0.66154	0.635111	0.55465	0.518137	0.671106	0.618338	0.57305	0.476363	0.666418	0.633763	0.505296	0.602949	0.582168	0.519036	0.584874	0.57594	0.5527	0.554366	0.640958	0.560234	0.615502	0.56487	0.629686	0.581827	0.708598	0.607193	0.653619	0.6472	0.628468	0.63212	0.649773	0.583863	0.577526	0.652899	0.713908	0.675014
Eosinophil_ssgsea	0.321657	0.246719	0.308615	0.210476	0.278136	0.268938	0.278371	0.240286	0.280463	0.246127	0.198503	0.25654	0.243593	0.264839	0.294756	0.199412	0.217902	0.293905	0.244637	0.199534	0.235161	0.321633	0.285429	0.179669	0.245607	0.253011	0.181805	0.28313	0.228059	0.239729	0.181808	0.301444	0.14459	0.327035	0.17271	0.286462	0.21216	0.332522	0.365613	0.323359	0.262404	0.255855	0.380318	0.22227	0.208959	0.165183	0.329533	0.34736	0.260434
Gamma.delta.T.cell_ssgsea	0.670262	0.731469	0.743864	0.650572	0.688293	0.689085	0.677525	0.664972	0.688718	0.683591	0.681249	0.672731	0.65327	0.680801	0.693476	0.680624	0.645618	0.701214	0.698864	0.655639	0.62783	0.730408	0.66107	0.633487	0.686747	0.687786	0.655606	0.652242	0.648862	0.630715	0.65818	0.69265	0.634041	0.692249	0.620505	0.682553	0.620928	0.72684	0.692148	0.673102	0.661994	0.647605	0.745711	0.708717	0.656605	0.633671	0.664088	0.749276	0.695234
Immature..B.cell_ssgsea	0.468424	0.488761	0.429753	0.525471	0.465387	0.403875	0.39415	0.46115	0.603082	0.448901	0.495111	0.412108	0.456975	0.488457	0.59718	0.377026	0.245618	0.576309	0.432371	0.371153	0.286514	0.637316	0.444261	0.269005	0.429519	0.446985	0.29842	0.489527	0.524932	0.408531	0.306211	0.480622	0.412506	0.517962	0.29639	0.567953	0.414766	0.571001	0.469343	0.744671	0.655363	0.437448	0.475589	0.475809	0.409082	0.306499	0.603159	0.607934	0.579375
MDSC_ssgsea	0.782886	0.763456	0.84602	0.855602	0.809888	0.757403	0.759919	0.781889	0.848634	0.796856	0.801896	0.784147	0.744878	0.794414	0.833661	0.675635	0.629446	0.854573	0.806275	0.68229	0.584118	0.95895	0.775138	0.589408	0.746773	0.77152	0.711668	0.799949	0.831661	0.773622	0.680595	0.820385	0.720947	0.890173	0.664089	0.869702	0.64769	0.926131	0.811854	0.924075	0.853013	0.773842	0.869447	0.800123	0.675066	0.713584	0.84608	0.939679	0.880228
Macrophage_ssgsea	0.48794	0.534061	0.57585	0.508675	0.523416	0.505883	0.507618	0.512827	0.48952	0.507216	0.497232	0.513839	0.425226	0.506121	0.562014	0.453126	0.399924	0.553682	0.485597	0.44785	0.361502	0.619271	0.532111	0.384811	0.434295	0.474653	0.419292	0.444569	0.444283	0.40897	0.428858	0.601773	0.466094	0.553913	0.369025	0.528331	0.398505	0.585398	0.536201	0.548311	0.51161	0.484393	0.628008	0.533527	0.418598	0.43447	0.526721	0.631209	0.55352
Mast.cell_ssgsea	0.517309	0.529862	0.550512	0.481654	0.496485	0.495343	0.487802	0.464044	0.474735	0.517213	0.357733	0.509702	0.438723	0.480831	0.535194	0.445306	0.415897	0.507684	0.484807	0.466994	0.334108	0.615662	0.495143	0.349796	0.413578	0.398764	0.43698	0.464184	0.358904	0.411866	0.339549	0.548434	0.434357	0.577579	0.374077	0.563391	0.378107	0.556434	0.656035	0.52228	0.535214	0.478219	0.681299	0.593699	0.395235	0.428632	0.473841	0.666831	0.500893
Monocyte_ssgsea	0.742402	0.679808	0.735503	0.76108	0.758299	0.719198	0.721945	0.737302	0.735429	0.741436	0.741522	0.739401	0.717281	0.735826	0.7624	0.714318	0.705902	0.749641	0.722633	0.711434	0.725977	0.750207	0.728402	0.741676	0.71112	0.723819	0.68003	0.74059	0.703853	0.702975	0.705057	0.767013	0.717143	0.745118	0.706213	0.740799	0.750904	0.76445	0.73204	0.77679	0.762684	0.758586	0.758211	0.779984	0.711019	0.718302	0.771275	0.814854	0.72115
Natural.killer.T.cell_ssgsea	0.486508	0.520563	0.483731	0.502045	0.540729	0.476845	0.456771	0.539702	0.600259	0.532021	0.423688	0.485296	0.487186	0.487082	0.575357	0.494045	0.476373	0.560291	0.46935	0.483311	0.378118	0.528675	0.494377	0.389304	0.485756	0.48367	0.442347	0.45437	0.442839	0.467182	0.433924	0.518367	0.471169	0.576116	0.439491	0.567994	0.446746	0.531397	0.531062	0.557186	0.516629	0.477379	0.530835	0.502516	0.444273	0.4979	0.449331	0.568365	0.523238
Natural.killer.cell_ssgsea	0.659079	0.66015	0.682489	0.666251	0.669899	0.670936	0.675154	0.667531	0.70015	0.68446	0.647947	0.634662	0.639578	0.659155	0.690673	0.603699	0.632008	0.70345	0.672352	0.634908	0.575419	0.724336	0.646851	0.604955	0.640476	0.657497	0.627131	0.682156	0.687279	0.677314	0.647152	0.689525	0.638162	0.701686	0.61296	0.702875	0.622227	0.746739	0.690104	0.749886	0.678006	0.672443	0.719096	0.702838	0.646081	0.678206	0.701429	0.749229	0.690962
Neutrophil_ssgsea	0.353253	0.261801	0.163909	0.286051	0.279471	0.331844	0.43639	0.344906	0.306115	0.15273	0.55625	0.353941	0.127242	0.270777	0.193921	0.158907	0.17761	0.453776	0.316378	0.298498	0.157516	0.329922	0.258917	0.0982006	0.362407	0.317318	0.368198	0.226278	0.229299	0.0876161	0.235635	0.431233	0.200163	0.342903	0.165982	0.337809	0.314042	0.422845	0.431222	0.332707	0.307108	0.305082	0.515745	0.395324	0.218539	0.272514	0.394194	0.453669	0.261887
Plasmacytoid.dendritic.cell_ssgsea	0.760386	0.702611	0.750319	0.730826	0.723219	0.725829	0.757126	0.744125	0.74708	0.730203	0.759751	0.720471	0.756716	0.75699	0.746457	0.723388	0.701449	0.775306	0.755993	0.745865	0.666316	0.808401	0.773791	0.670627	0.739437	0.725221	0.745565	0.776091	0.719146	0.699374	0.760582	0.776565	0.749929	0.732513	0.743318	0.764489	0.716927	0.808065	0.791885	0.803576	0.788115	0.750004	0.837306	0.738995	0.724186	0.722108	0.751875	0.793346	0.752369
Regulatory.T.cell_ssgsea	0.62986	0.667463	0.778785	0.698694	0.709495	0.604588	0.6033	0.634889	0.660196	0.697334	0.63921	0.632573	0.580814	0.659548	0.714046	0.538159	0.534688	0.698593	0.703983	0.595142	0.46004	0.809362	0.67725	0.439865	0.637651	0.60619	0.565825	0.624386	0.62958	0.575319	0.624039	0.660466	0.596538	0.657944	0.531633	0.733064	0.503051	0.836589	0.674749	0.717527	0.673609	0.631307	0.794074	0.696297	0.567345	0.580954	0.724168	0.859828	0.725571
T.follicular.helper.cell_ssgsea	0.538157	0.59501	0.637998	0.588805	0.568418	0.565904	0.537207	0.587104	0.578585	0.594467	0.562372	0.547836	0.559125	0.577677	0.626269	0.483244	0.466924	0.612038	0.523061	0.513267	0.457246	0.683176	0.563298	0.485504	0.548921	0.553129	0.540892	0.563001	0.550247	0.538815	0.512481	0.607143	0.522864	0.616846	0.456457	0.636597	0.506676	0.66961	0.582463	0.625371	0.579548	0.58601	0.628176	0.585016	0.514821	0.506552	0.589635	0.687657	0.594983
Type.1.T.helper.cell_ssgsea	0.587798	0.548346	0.600724	0.591198	0.558108	0.554117	0.550825	0.612522	0.613376	0.607831	0.551305	0.586691	0.521234	0.578097	0.615013	0.535134	0.478996	0.615191	0.562097	0.532413	0.449147	0.641725	0.564309	0.472229	0.523727	0.536033	0.525405	0.545026	0.575774	0.540426	0.517721	0.586988	0.555221	0.628741	0.513067	0.64417	0.516516	0.655845	0.580462	0.655659	0.627414	0.559921	0.592941	0.585623	0.511368	0.524523	0.587865	0.67338	0.621491
Type.17.T.helper.cell_ssgsea	0.347494	0.352253	0.33686	0.407021	0.340084	0.379192	0.389802	0.36592	0.322229	0.425703	0.407576	0.451939	0.273599	0.358009	0.403108	0.307915	0.344602	0.452415	0.397377	0.325038	0.311624	0.400125	0.397821	0.333377	0.373914	0.287811	0.311888	0.387415	0.421055	0.323878	0.377063	0.441806	0.354829	0.388593	0.39977	0.407567	0.400118	0.425709	0.359353	0.425937	0.376594	0.384224	0.394957	0.445383	0.341995	0.332714	0.448569	0.465327	0.329942
Type.2.T.helper.cell_ssgsea	0.573852	0.631488	0.53398	0.608479	0.579902	0.542774	0.559345	0.547182	0.582142	0.568567	0.542455	0.572644	0.552056	0.566033	0.605247	0.54907	0.566532	0.615753	0.55573	0.571889	0.536606	0.600854	0.522975	0.470812	0.524194	0.541102	0.508226	0.555567	0.56884	0.497517	0.540924	0.558277	0.518498	0.634548	0.549602	0.629743	0.566877	0.578042	0.614801	0.590842	0.539977	0.537727	0.577782	0.559547	0.494577	0.539069	0.596149	0.587183	0.585978
Antigen_Processing_and_Presentation_ImuRes	0.747603	0.769098	0.74507	0.764737	0.762863	0.747071	0.75149	0.762592	0.782491	0.756316	0.754485	0.763765	0.742124	0.753932	0.777293	0.738723	0.733448	0.783608	0.752257	0.737413	0.694735	0.775817	0.736449	0.733184	0.733474	0.748143	0.716071	0.746358	0.746907	0.754684	0.727243	0.764952	0.728964	0.776727	0.715749	0.791083	0.727416	0.781698	0.75827	0.780158	0.752999	0.738736	0.761059	0.763204	0.74579	0.723282	0.750929	0.773498	0.764836
Antimicrobials_ImuRes	0.6563	0.629883	0.638263	0.639022	0.628778	0.635148	0.637345	0.650609	0.613486	0.634363	0.6332	0.658081	0.608161	0.63951	0.63483	0.607014	0.611098	0.666447	0.636877	0.61413	0.593516	0.675574	0.643901	0.581668	0.62456	0.621924	0.620528	0.636327	0.626619	0.640434	0.612677	0.671406	0.631918	0.653358	0.616458	0.659615	0.645459	0.680056	0.657361	0.673214	0.649553	0.647033	0.671722	0.655714	0.613597	0.615393	0.639259	0.685676	0.626687
BCRSignalingPathway_ImuRes	0.801373	0.749171	0.672262	0.774075	0.734268	0.718496	0.684279	0.781817	0.779379	0.772772	0.804593	0.644222	0.784199	0.815262	0.810641	0.756994	0.63145	0.802755	0.738573	0.668938	0.613199	0.813438	0.784315	0.614618	0.704943	0.704556	0.709273	0.812409	0.766509	0.80495	0.689208	0.7973	0.801541	0.794831	0.479136	0.792202	0.747575	0.817059	0.758049	0.855066	0.848659	0.739578	0.685675	0.755758	0.690661	0.729498	0.832858	0.816335	0.798918
Chemokines_ImuRes	0.686289	0.669484	0.654735	0.649233	0.660801	0.65656	0.661673	0.683304	0.635784	0.679711	0.654434	0.697375	0.609808	0.656371	0.642546	0.603152	0.61268	0.68904	0.669602	0.634816	0.622037	0.67515	0.654273	0.518481	0.63513	0.624011	0.624468	0.636418	0.618334	0.642143	0.628659	0.713585	0.662575	0.672972	0.635266	0.691001	0.661079	0.695654	0.678191	0.704735	0.683174	0.67225	0.700769	0.671737	0.608477	0.639109	0.664124	0.722373	0.674523
Chemokine_Receptors_ImuRes	0.62381	0.608606	0.618911	0.621644	0.5964	0.576626	0.622034	0.620681	0.612732	0.608484	0.601179	0.579634	0.565973	0.607041	0.63072	0.5846	0.568338	0.658533	0.599032	0.58099	0.528717	0.673196	0.591009	0.554108	0.595723	0.588139	0.587992	0.600688	0.591286	0.607517	0.580693	0.623472	0.609042	0.620032	0.57775	0.642149	0.579171	0.664715	0.646818	0.656423	0.649928	0.582846	0.668339	0.627244	0.576598	0.601683	0.625309	0.689342	0.635683
Cytokines_ImuRes	0.55573	0.532427	0.547705	0.523174	0.550923	0.543755	0.542465	0.55237	0.509817	0.545596	0.523223	0.563007	0.521933	0.552414	0.535864	0.510005	0.523769	0.550993	0.536326	0.532761	0.520703	0.566986	0.547093	0.47546	0.546561	0.509564	0.536161	0.537752	0.523941	0.536973	0.536932	0.564101	0.547748	0.548142	0.538718	0.550489	0.549996	0.565168	0.544037	0.555881	0.551486	0.552176	0.560935	0.544981	0.514853	0.54324	0.547862	0.569454	0.541993
Cytokine_Receptors_ImuRes	0.61462	0.605866	0.632644	0.617604	0.606318	0.596408	0.619217	0.611287	0.59724	0.617355	0.598758	0.599745	0.591553	0.611297	0.625079	0.597394	0.59023	0.628806	0.608135	0.597381	0.570525	0.643325	0.609069	0.578428	0.603391	0.605644	0.600484	0.600251	0.593363	0.608274	0.605115	0.629811	0.602531	0.624576	0.590002	0.631586	0.600426	0.652736	0.646573	0.649413	0.637582	0.601479	0.647255	0.638527	0.596405	0.618601	0.627192	0.660806	0.612725
Interferon_Receptor_ImuRes	0.978004	0.992106	0.974066	0.991032	0.972709	0.971579	0.987756	0.981169	0.982924	0.973418	0.97	0.985123	0.917377	0.977744	0.964998	0.936776	0.958809	0.97941	0.981214	0.980869	0.967264	0.980107	0.971602	0.986134	0.984758	0.968294	0.95605	0.955032	0.95897	0.949047	0.956225	0.987834	0.952142	0.933003	0.984542	0.984859	0.980937	0.98176	0.980613	0.976581	0.985454	0.961001	0.975609	0.974816	0.965639	0.95446	0.973434	0.992751	0.970512
Interleukins_ImuRes	0.529539	0.464577	0.431516	0.466792	0.443196	0.520294	0.467864	0.54206	0.447479	0.480244	0.517875	0.546317	0.456611	0.508165	0.466778	0.458085	0.469532	0.537847	0.477168	0.480337	0.464848	0.511629	0.473593	0.41002	0.496545	0.428696	0.482302	0.484979	0.439876	0.446825	0.431421	0.500082	0.476708	0.453824	0.509174	0.495339	0.544965	0.496092	0.442211	0.484267	0.512338	0.549649	0.477607	0.512837	0.40997	0.465495	0.46337	0.507663	0.470861
Interleukins_Receptor_ImuRes	0.660979	0.672871	0.656892	0.664134	0.646751	0.650085	0.665218	0.671849	0.668354	0.662137	0.657173	0.645048	0.619457	0.653381	0.654932	0.664796	0.617058	0.706426	0.65547	0.650122	0.591844	0.690344	0.653954	0.588869	0.673421	0.658221	0.642351	0.644134	0.620035	0.638758	0.623975	0.677114	0.64166	0.658195	0.643168	0.681034	0.649958	0.706823	0.691956	0.696009	0.681692	0.63214	0.675054	0.683785	0.614969	0.661759	0.653106	0.704253	0.676697
NaturalKiller_Cell_Cytotoxicity_ImuRes	0.66269	0.679119	0.653018	0.69947	0.675084	0.649403	0.678897	0.689529	0.726627	0.672968	0.68278	0.682967	0.651739	0.6706	0.7018	0.658036	0.645067	0.709501	0.66696	0.654305	0.601873	0.691258	0.6546	0.646822	0.659556	0.670013	0.646879	0.670374	0.666447	0.685869	0.646766	0.679183	0.656925	0.711261	0.665459	0.71552	0.651668	0.690128	0.683515	0.720044	0.695233	0.658814	0.680839	0.678267	0.652885	0.66117	0.671221	0.708221	0.691732
TCRsignalingPathway_ImuRes	0.546291	0.557777	0.535115	0.611646	0.544686	0.539391	0.553497	0.581878	0.623229	0.526245	0.582263	0.572963	0.536677	0.567958	0.610083	0.542981	0.488691	0.618784	0.552749	0.511528	0.424293	0.622386	0.532508	0.459332	0.498198	0.55257	0.495136	0.569463	0.561304	0.503226	0.503484	0.55398	0.54913	0.639792	0.482262	0.6371	0.499396	0.607434	0.551273	0.633555	0.618582	0.537985	0.532777	0.554765	0.541433	0.531432	0.595439	0.627203	0.606277
TNF_Family_Members_ImuRes	0.695361	0.711112	0.681276	0.698111	0.678348	0.662951	0.689159	0.709646	0.718902	0.684983	0.693874	0.664224	0.636591	0.728747	0.714837	0.648768	0.602749	0.721071	0.666965	0.650152	0.603143	0.740073	0.656503	0.606505	0.657229	0.642624	0.65813	0.654002	0.70971	0.671797	0.61577	0.687922	0.605062	0.69491	0.622288	0.718017	0.65784	0.72123	0.672226	0.732614	0.679576	0.65569	0.693331	0.698524	0.623883	0.623637	0.703527	0.720134	0.692584
TNF_Family_Members_Receptors_ImuRes	0.699357	0.612092	0.677954	0.792069	0.72745	0.684121	0.730603	0.71774	0.724808	0.734407	0.685263	0.697692	0.685252	0.710905	0.684201	0.655744	0.655514	0.758592	0.67404	0.665704	0.631219	0.751391	0.713303	0.628517	0.683557	0.693633	0.717349	0.714082	0.687589	0.744647	0.698917	0.764789	0.700395	0.74047	0.729439	0.729753	0.704977	0.771209	0.71357	0.796837	0.773697	0.709075	0.714748	0.731678	0.666089	0.724669	0.757484	0.786456	0.710162
[truncated: 429 more columns]

## Sheet: Table S4
Supplementary Table 4. Tumor Immune Dysfunction and Exclusion analysis.
	group	No.benefits	Responder	TIDE	IFNG	MSI.Expr.Sig	Merck18	CD274	CD8	CTL.flag	Dysfunction	Exclusion	MDSC	CAF	TAM.M2
TCGA-18-3408	low	FALSE	TRUE	-0.59	0.43	0.82	0.2	1.24	-0.01	FALSE	-2.52	-0.59	-0.08	-0.02	0.05
TCGA-18-3407	high	FALSE	FALSE	0.29	-0.34	0.66	-0.04	1.57	-0.1	FALSE	-0.14	0.29	-0.05	0.13	-0.06
TCGA-18-3409	high	FALSE	FALSE	2.01	0.35	0.51	0.11	-0.65	-0.79	FALSE	-0.03	2.01	-0.1	0.28	0.02
TCGA-18-3410	low	FALSE	FALSE	0.48	1.13	0.69	0.77	2.63	1.29	TRUE	0.48	-2.07	-0.04	-0.13	-0.04
TCGA-18-3411	low	FALSE	FALSE	0.64	0.41	0.76	0.14	-0.47	-0.12	FALSE	-1.66	0.64	0.02	-0.01	0.04
TCGA-18-3412	high	FALSE	TRUE	-0.84	-0.14	0.84	-0.34	-0.04	-0.48	FALSE	-1.44	-0.84	-0.02	-0.1	0.04
TCGA-18-3414	high	FALSE	FALSE	0.88	-0.14	0.67	-0.19	-0.84	1.01	FALSE	-1.11	0.88	0.04	0.04	0
TCGA-18-3415	high	FALSE	TRUE	-1.21	0.65	0.8	0.6	1.81	0.69	TRUE	-1.21	0.14	-0.01	0.05	-0.02
TCGA-18-3416	high	FALSE	FALSE	0.22	2.05	0.91	1.47	2.28	2	TRUE	0.22	-4.18	-0.1	-0.24	-0.05
TCGA-18-3417	high	FALSE	FALSE	3.3	-0.38	0.48	-0.11	-0.19	-0.07	FALSE	-0.88	3.3	0.06	0.25	0.01
TCGA-18-3419	low	FALSE	TRUE	-0.11	0.94	0.8	0.37	-0.08	0.41	TRUE	-0.11	-2.95	-0.05	-0.19	-0.04
TCGA-18-3421	high	FALSE	TRUE	-2.08	1.13	0.95	0.56	0.81	1.18	TRUE	-2.08	-0.73	0.01	-0.1	0
TCGA-18-4083	high	FALSE	TRUE	-0.91	0.02	0.59	0.25	2.3	0.66	TRUE	-0.91	1.96	0.11	0.03	0.03
TCGA-18-4086	low	FALSE	FALSE	0.64	0.06	0.76	0.11	0.79	-0.04	FALSE	-0.82	0.64	-0.01	0.05	0.01
TCGA-18-4721	high	FALSE	TRUE	-0.08	0.74	0.68	0.9	1.62	0.71	TRUE	-0.08	-1.06	-0.11	0.03	-0.02
TCGA-18-5592	low	FALSE	FALSE	0.77	-0.03	0.56	0	-0.27	0.14	FALSE	-1.31	0.77	0.07	-0.02	0.03
TCGA-18-5595	high	FALSE	FALSE	0.6	-0.75	0.85	-0.72	0	-0.91	FALSE	-2.16	0.6	0.1	-0.1	0.05
TCGA-21-1070	low	FALSE	FALSE	1.42	1.73	0.48	0.88	1.37	0.89	TRUE	1.42	-2.99	-0.06	-0.09	-0.12
TCGA-21-1071	high	FALSE	FALSE	0.95	0.28	0.38	0.01	0.31	-0.14	FALSE	-2.34	0.95	0.03	0.09	-0.04
TCGA-21-1072	high	FALSE	FALSE	2.08	0.17	0.77	-0.36	0.21	-0.65	FALSE	-3.72	2.08	0.12	0.04	0.03
TCGA-21-1075	high	TRUE	FALSE	1.47	-1.59	0.83	-1.17	0.88	-1.32	FALSE	-4.37	1.47	0.13	-0.07	0.07
TCGA-21-1076	low	FALSE	TRUE	-3.94	0.96	0.38	0.76	0.33	0.14	FALSE	2.71	-3.94	-0.28	0.06	-0.13
TCGA-21-1077	low	FALSE	FALSE	1.07	-0.9	0.65	-0.41	0.15	-0.71	FALSE	-0.84	1.07	0.01	0.06	0.03
TCGA-21-1078	high	FALSE	TRUE	-0.83	-1.31	0.82	-1.04	-1.08	-0.87	FALSE	-0.71	-0.83	0	-0.14	0.06
TCGA-21-1079	low	FALSE	FALSE	2.6	-0.71	0.44	-0.3	0.82	-0.87	FALSE	-0.07	2.6	0.08	0.21	-0.03
TCGA-21-1080	low	FALSE	TRUE	-1.46	0.16	0.88	0.02	-0.57	0.38	TRUE	-1.46	-0.93	0	-0.13	0.03
TCGA-21-1081	high	TRUE	FALSE	2.14	-1.49	0.3	-0.96	-1.19	-0.92	FALSE	-0.52	2.14	0.08	0.09	0.04
TCGA-21-1082	low	FALSE	TRUE	-1.1	-0.05	0.53	-0.04	-0.96	0.02	FALSE	0.46	-1.1	-0.05	-0.05	0
TCGA-21-1083	high	FALSE	TRUE	-0.71	0.78	0.47	0.62	1.69	0.29	FALSE	-0.44	-0.71	0.01	-0.06	-0.02
TCGA-21-5782	high	FALSE	FALSE	1.99	-0.44	0.43	-0.13	-1.13	-0.39	FALSE	1.85	1.99	0.08	0.11	0
TCGA-21-5783	high	FALSE	FALSE	4.92	-0.86	0.2	-0.76	-1.12	-0.83	FALSE	-0.57	4.92	0.21	0.22	0.03
TCGA-21-5784	low	FALSE	FALSE	1.35	-0.05	0.59	0.07	-0.77	0.34	TRUE	1.35	-1.12	-0.1	0	0
TCGA-21-5786	low	FALSE	FALSE	2.27	-0.56	0.32	-0.34	-0.99	-0.17	FALSE	-0.09	2.27	0.09	0.08	0.05
TCGA-21-5787	high	FALSE	FALSE	1.11	0.92	0.65	1.05	-0.22	1.73	TRUE	1.11	-1.54	-0.01	-0.11	-0.05
TCGA-21-A5DI	high	FALSE	FALSE	2.2	-0.69	0.46	-0.6	-0.23	-0.27	FALSE	-1.2	2.2	0.13	0.11	-0.03
TCGA-22-0940	low	FALSE	FALSE	0.95	1.69	0.61	1.14	0.26	1.13	TRUE	0.95	-0.68	-0.04	0.04	-0.08
TCGA-22-0944	high	FALSE	FALSE	0.54	-1.11	0.73	-0.76	-0.56	-0.69	FALSE	-1.49	0.54	0.13	-0.06	-0.01
TCGA-22-1000	low	FALSE	FALSE	3.51	0.67	0.38	0.6	-0.26	0.44	TRUE	3.51	-0.62	-0.21	0.22	-0.04
TCGA-22-1002	low	FALSE	FALSE	0.22	0.08	0.4	0.07	-0.35	0.04	FALSE	1.12	0.22	-0.08	0.13	-0.02
TCGA-22-1005	low	FALSE	FALSE	3.41	1.26	0.32	1.18	-0.2	1.46	TRUE	3.41	-2.65	-0.17	-0.01	-0.06
TCGA-22-1011	high	FALSE	TRUE	-2.32	0.23	0.51	0.41	-0.18	0.12	FALSE	1.62	-2.32	-0.12	-0.04	-0.05
TCGA-22-1012	low	FALSE	FALSE	0.58	-0.48	0.57	-0.27	-0.33	-0.07	FALSE	-0.23	0.58	0.09	-0.06	0.01
TCGA-22-1016	low	FALSE	TRUE	-0.69	-0.36	0.22	-0.19	-0.25	-0.13	FALSE	1.36	-0.69	-0.15	0.14	-0.04
TCGA-22-1017	high	FALSE	TRUE	-2	0.39	0.55	0.36	1.37	0	FALSE	0.51	-2	-0.08	-0.1	-0.02
TCGA-22-4591	high	FALSE	FALSE	0.06	-0.25	0.48	-0.35	-0.57	-0.12	FALSE	-1.67	0.06	0.04	-0.09	0.05
TCGA-22-4593	high	TRUE	FALSE	5.2	-1.02	0.27	-0.74	-0.86	-0.23	FALSE	-0.33	5.2	0.21	0.25	0.04
TCGA-22-4594	low	FALSE	FALSE	0.11	0.31	0.58	0.34	-0.64	0.47	TRUE	0.11	-1.48	-0.1	-0.04	0.01
TCGA-22-4595	high	FALSE	TRUE	-0.13	0.1	0.56	0.17	-0.57	-0.15	FALSE	0.68	-0.13	-0.05	0.05	-0.01
TCGA-22-4596	low	FALSE	FALSE	2.24	0.85	0.54	0.84	1.35	0.43	TRUE	2.24	-1.91	-0.21	0.07	-0.03
TCGA-22-4599	low	FALSE	TRUE	-0.63	1.34	0.57	0.94	0.74	1.42	TRUE	-0.63	-1.3	-0.05	-0.04	-0.03
TCGA-22-4601	high	FALSE	TRUE	-1.2	0.19	0.51	-0.05	0.08	-0.32	FALSE	-0.88	-1.2	-0.02	-0.09	0.01
TCGA-22-4604	low	FALSE	FALSE	1.57	0.96	0.67	0.64	1.09	0.23	TRUE	1.57	0.17	-0.08	0.14	-0.04
TCGA-22-4605	low	FALSE	TRUE	-0.6	-0.7	0.31	-0.15	0.31	-0.77	FALSE	1.93	-0.6	-0.13	0.11	-0.03
TCGA-22-4607	high	FALSE	FALSE	0.34	-0.27	0.78	-0.3	-1.05	-0.62	FALSE	-1.27	0.34	0.02	0	0.03
TCGA-22-4609	low	FALSE	FALSE	2.83	0.64	0.37	0.54	0.37	0.69	TRUE	2.83	-1.97	-0.18	0.09	-0.07
TCGA-22-4613	low	FALSE	TRUE	-0.44	0.72	0.73	0.5	-0.23	0.79	TRUE	-0.44	-1.86	-0.04	-0.19	0.04
TCGA-22-5471	low	FALSE	FALSE	1.1	1.21	0.55	0.87	0.24	1.44	TRUE	1.1	-0.89	0.03	-0.09	-0.03
TCGA-22-5472	high	FALSE	TRUE	-1.36	-0.66	0.48	-0.36	-0.94	-0.38	FALSE	1.42	-1.36	-0.12	-0.02	0.02
TCGA-22-5473	high	FALSE	FALSE	1.83	-0.31	0.76	-0.13	1.67	-0.46	FALSE	-1.04	1.83	0.07	0.05	0.05
TCGA-22-5474	low	FALSE	FALSE	1.57	1.31	0.57	1.01	1.52	0.77	TRUE	1.57	-3.41	-0.15	-0.12	-0.04
TCGA-22-5477	high	FALSE	TRUE	-0.38	-0.02	0.5	0.03	1.59	0.05	FALSE	-1.29	-0.38	0.02	-0.09	0.04
TCGA-22-5478	high	FALSE	FALSE	2.1	-0.09	0.24	-0.14	-1.22	-0.67	FALSE	0.66	2.1	0.03	0.13	0.04
TCGA-22-5479	low	FALSE	FALSE	0.64	0.33	0.64	0.14	0.65	-0.16	FALSE	-0.7	0.64	0.07	-0.01	0.01
TCGA-22-5480	low	FALSE	TRUE	-0.58	1.64	0.36	0.83	0.53	-0.14	FALSE	0.86	-0.58	0	-0.02	-0.05
TCGA-22-5481	low	FALSE	TRUE	-0.03	0.65	0.54	0.55	1.22	0.76	TRUE	-0.03	-1.29	0	-0.15	0.03
TCGA-22-5482	low	FALSE	FALSE	2.22	-0.55	0.76	-0.58	-0.83	-0.88	FALSE	-1.17	2.22	0.07	0.09	0.05
TCGA-22-5483	low	FALSE	FALSE	1.31	0.6	0.23	0.04	-0.67	2.14	FALSE	-0.62	1.31	0.04	0.06	0.02
TCGA-22-5485	high	FALSE	FALSE	0.64	-0.66	0.38	-0.36	0.25	-0.52	FALSE	-0.68	0.64	0.02	-0.04	0.07
TCGA-22-5489	low	FALSE	FALSE	2.18	0.88	0.35	0.76	0.63	0.36	TRUE	2.18	0.29	-0.04	0.11	-0.05
TCGA-22-5491	low	FALSE	TRUE	-1.39	-0.33	0.85	-0.38	-0.17	0.05	FALSE	-1.64	-1.39	0.02	-0.21	0.05
TCGA-22-5492	high	FALSE	FALSE	1.95	0.79	0.47	0.55	-0.11	0.45	TRUE	1.95	-1.23	-0.11	-0.01	0.01
TCGA-22-A5C4	high	FALSE	FALSE	0.11	0.13	0.27	-0.38	-1.22	-0.72	FALSE	-1.16	0.11	0.01	-0.05	0.06
TCGA-33-4532	high	FALSE	FALSE	0.47	-0.94	0.64	-0.77	-0.6	-0.69	FALSE	-2.08	0.47	0.08	-0.16	0.11
TCGA-33-4533	low	FALSE	FALSE	3.89	-0.53	0.36	-0.63	-1.46	0.31	FALSE	-1.24	3.89	0.12	0.2	0.05
TCGA-33-4538	low	FALSE	TRUE	-0.38	-0.41	0.69	-0.1	1.46	-0.18	FALSE	-1.87	-0.38	0.04	-0.11	0.02
TCGA-33-4547	low	FALSE	FALSE	1.6	-0.37	0.27	-0.41	-1.15	-0.27	FALSE	-0.38	1.6	-0.01	0.15	0.02
TCGA-33-4566	low	FALSE	TRUE	-0.64	1.48	0.74	0.84	0.31	0.89	TRUE	-0.64	-1.42	0.02	-0.09	-0.07
TCGA-33-4582	high	FALSE	FALSE	1.61	-0.23	0.77	-0.44	-1.57	0.38	FALSE	-3.06	1.61	0.12	-0.05	0.06
TCGA-33-4583	high	FALSE	TRUE	-1.61	0.11	0.9	0.16	1.44	0.71	TRUE	-1.61	-1.11	0.08	-0.16	-0.04
TCGA-33-4586	high	TRUE	FALSE	1.93	-1.1	0.6	-0.62	1.21	-0.87	FALSE	-2.52	1.93	0.09	0.06	0.03
TCGA-33-4587	high	FALSE	FALSE	0.35	0.02	0.15	-0.57	-1.2	-0.46	FALSE	-2.26	0.35	0.09	-0.09	0.03
TCGA-33-4589	low	FALSE	TRUE	-0.52	1.55	0.94	0.91	1.12	1.12	TRUE	-0.52	-1.49	0	-0.1	-0.05
TCGA-33-6737	low	FALSE	TRUE	-0.52	-0.28	0.56	-0.19	-0.02	-0.16	FALSE	-0.08	-0.52	-0.01	-0.02	-0.03
TCGA-33-6738	high	FALSE	TRUE	-0.22	-0.78	0.32	-0.38	-1.22	-0.52	FALSE	-0.06	-0.22	0.02	-0.08	0.03
TCGA-33-A4WN	high	FALSE	TRUE	-0.32	-0.83	0.64	-0.36	0.12	-0.6	FALSE	-1.15	-0.32	0.02	-0.13	0.06
TCGA-33-A5GW	high	FALSE	FALSE	0.03	-1.57	0.65	-1.04	0.39	-1.24	FALSE	-1.57	0.03	0.04	-0.14	0.08
TCGA-33-AAS8	high	FALSE	FALSE	0.6	-1.19	0.54	-0.62	0.16	-0.85	FALSE	-1.44	0.6	0.1	-0.13	0.07
TCGA-33-AASB	high	FALSE	FALSE	0.18	-1.35	0.6	-1.14	-1.62	-1.03	FALSE	-1.21	0.18	0.1	-0.12	0.02
TCGA-33-AASD	high	FALSE	FALSE	1.4	-0.31	0.56	-0.57	-0.56	-0.83	FALSE	-1.24	1.4	0.09	0.04	0
TCGA-33-AASI	low	FALSE	TRUE	-1.21	0.87	0.49	0.4	-0.48	0.24	FALSE	0.45	-1.21	0.07	-0.17	-0.01
TCGA-33-AASJ	low	FALSE	TRUE	-0.9	-0.63	0.8	-0.43	1.1	-0.38	FALSE	-1.95	-0.9	0.1	-0.22	0.04
TCGA-33-AASL	low	FALSE	TRUE	-1.4	0.02	0.69	0.04	0.01	-0.47	FALSE	-0.67	-1.4	0.06	-0.17	-0.03
TCGA-34-2596	low	FALSE	FALSE	0.94	-0.49	0.53	0.02	2.26	-0.47	FALSE	0.17	0.94	0	0.04	0.03
TCGA-34-2600	low	FALSE	TRUE	-0.54	-0.8	0.38	-0.76	-1.47	-0.17	FALSE	-0.37	-0.54	0.01	-0.12	0.06
TCGA-34-2608	low	FALSE	FALSE	0.42	0.21	0.37	0.25	-0.57	0.08	FALSE	2.25	0.42	-0.2	0.24	0.01
TCGA-34-5231	low	FALSE	FALSE	0.4	0.21	0.57	0	-0.75	0.35	FALSE	-0.4	0.4	0.08	-0.07	0.02
TCGA-34-5232	high	FALSE	TRUE	-4.2	0.57	0.74	0.52	-0.46	0.14	FALSE	2.53	-4.2	-0.14	-0.2	-0.04
TCGA-34-5234	low	FALSE	FALSE	0.74	0.79	0.89	0.55	-0.6	1.26	TRUE	0.74	-0.89	-0.14	0.07	-0.01
TCGA-34-5236	low	FALSE	FALSE	3.21	-0.72	0.34	-0.3	-1.01	-0.5	FALSE	1.04	3.21	0.03	0.25	0.02
TCGA-34-5239	low	FALSE	FALSE	1.95	0.99	0.32	0.76	0.34	1.07	TRUE	1.95	0.84	-0.06	0.17	-0.01
TCGA-34-5240	low	FALSE	FALSE	0.14	-0.53	0.83	-0.26	0.69	-0.24	FALSE	-2.39	0.14	-0.03	0	0.04
TCGA-34-5241	high	FALSE	FALSE	0.07	0.6	0.8	0.38	-0.53	0.49	TRUE	0.07	-0.24	-0.07	0.09	-0.04
TCGA-34-5927	high	FALSE	FALSE	1.3	-0.41	0.31	-0.66	-1.65	-0.95	FALSE	-1.14	1.3	0.1	-0.02	0.05
TCGA-34-5928	low	FALSE	FALSE	3.67	0.55	0.2	0.09	-0.57	-0.11	FALSE	0.37	3.67	0.05	0.36	-0.06
TCGA-34-5929	high	FALSE	FALSE	0.62	0.12	0.35	-0.3	-0.81	-0.75	FALSE	0.31	0.62	0.06	0.01	-0.01
TCGA-34-7107	high	FALSE	FALSE	1.61	-0.08	0.47	0.03	1.31	-0.51	FALSE	0.26	1.61	0.02	0.13	0.02
TCGA-34-8454	high	FALSE	FALSE	2	0.99	0.52	0.64	-0.6	0.36	TRUE	2	-1.39	-0.1	0.03	-0.05
TCGA-34-8455	high	FALSE	FALSE	1.23	0.28	0.47	-0.27	-0.86	-0.13	FALSE	0.68	1.23	0.02	0.13	-0.02
TCGA-34-8456	high	FALSE	FALSE	0.6	-0.8	0.34	-0.5	0.58	-0.44	FALSE	0.35	0.6	0.03	-0.01	0.05
TCGA-34-A5IX	high	FALSE	TRUE	-0.05	-0.43	0.48	-0.3	-0.4	-0.3	FALSE	-1.15	-0.05	0.08	-0.07	-0.03
TCGA-37-3783	low	FALSE	TRUE	-1.05	0.94	0.92	0.57	-0.06	1.42	TRUE	-1.05	-1.56	-0.02	-0.08	-0.05
TCGA-37-3789	low	FALSE	TRUE	-0.04	1.19	0.77	0.43	-0.32	0.94	TRUE	-0.04	-0.72	0.05	-0.04	-0.08
TCGA-37-3792	low	FALSE	FALSE	0.61	1.56	0.58	1.23	1.76	0.72	TRUE	0.61	-2.67	-0.08	-0.06	-0.12
TCGA-37-4129	low	FALSE	TRUE	-0.52	-1.74	0.88	-1.26	-1.4	-0.02	FALSE	-0.25	-0.52	-0.05	-0.06	0.06
TCGA-37-4130	low	FALSE	TRUE	-0.44	1.73	0.78	1.23	0.07	2.51	TRUE	-0.44	-2.6	-0.09	-0.17	0
TCGA-37-4132	low	FALSE	TRUE	-0.71	0.79	0.76	0.45	-0.28	2.7	TRUE	-0.71	-0.99	0	-0.09	0
TCGA-37-4133	high	FALSE	TRUE	-2.31	0.45	0.89	0.18	1.23	0.36	TRUE	-2.31	-1.08	-0.03	-0.12	0.03
TCGA-37-4135	high	FALSE	TRUE	-0.02	0.29	0.89	-0.1	-0.81	0.81	FALSE	-2.71	-0.02	0.06	-0.1	0.03
TCGA-37-4141	low	FALSE	FALSE	0.06	0.51	0.63	0.21	-0.43	2.18	FALSE	-0.32	0.06	0.03	-0.04	0.02
TCGA-37-5819	high	FALSE	TRUE	-0.19	-0.29	0.31	-0.08	-1.24	0.15	FALSE	0.09	-0.19	0.04	-0.1	0.04
TCGA-37-A5EL	high	FALSE	FALSE	0.75	-0.4	0.34	-0.34	-1.78	-0.58	FALSE	-1.06	0.75	0.12	-0.06	0.02
TCGA-37-A5EM	high	FALSE	FALSE	1.1	0.61	0.26	0.24	-0.44	0.18	FALSE	0.53	1.1	0.03	0.14	-0.06
TCGA-37-A5EN	low	FALSE	FALSE	0.19	0.07	0.33	-0.09	-0.25	1.19	FALSE	-0.73	0.19	0.08	-0.13	0.07
TCGA-39-5011	high	FALSE	FALSE	0.89	1.61	0.66	1.01	0.39	0.79	TRUE	0.89	-2.65	-0.12	-0.1	-0.04
TCGA-39-5019	low	FALSE	FALSE	1.88	-0.37	0.55	0	-0.02	0.23	FALSE	0.1	1.88	0.04	0.09	0.04
TCGA-39-5021	low	FALSE	FALSE	0.28	0.68	0.53	0.46	0.4	0.32	FALSE	-0.7	0.28	0.03	-0.02	0.02
TCGA-39-5022	low	FALSE	FALSE	3.02	1.96	0.53	1.54	0.83	1.31	TRUE	3.02	-2.35	-0.17	0.06	-0.1
TCGA-39-5024	high	FALSE	TRUE	-0.37	0.4	0.61	0.04	-0.66	-0.03	FALSE	0	-0.37	0.05	-0.09	-0.01
TCGA-39-5027	low	FALSE	FALSE	1.2	-0.72	0.62	-0.7	0.22	-0.54	FALSE	-2.16	1.2	0.14	-0.13	0.09
TCGA-39-5028	low	FALSE	TRUE	-0.24	0.43	0.77	0.12	-0.22	0.03	FALSE	0.44	-0.24	-0.05	0.08	-0.05
TCGA-39-5029	high	FALSE	FALSE	1.78	1.14	0.55	0.48	-0.99	0.54	TRUE	1.78	-0.46	-0.03	-0.01	-0.01
TCGA-39-5030	low	FALSE	FALSE	3.5	1.37	0.36	1.17	0.59	1.43	TRUE	3.5	-1.56	-0.15	0.07	-0.08
TCGA-39-5031	low	FALSE	FALSE	1.28	0.19	0.69	-0.03	-0.71	0.15	FALSE	0.7	1.28	0.01	0.09	0.02
TCGA-39-5034	high	FALSE	FALSE	0.03	0.21	0.48	0.16	-0.64	0.09	TRUE	0.03	-0.16	-0.03	0.01	0.01
TCGA-39-5035	low	FALSE	FALSE	1.12	1.31	0.68	0.96	2.2	1.22	TRUE	1.12	-1.77	-0.04	-0.09	-0.04
TCGA-39-5036	high	FALSE	TRUE	-0.71	-0.25	0.8	-0.11	0.08	0.06	FALSE	-1.38	-0.71	0.06	-0.19	0.04
TCGA-39-5037	low	TRUE	FALSE	1.21	-1.78	0.86	-1.11	0.17	-0.73	FALSE	-2.89	1.21	0.15	-0.16	0.11
TCGA-39-5039	high	FALSE	FALSE	1.6	-0.21	0.63	-0.19	-1.01	0.21	FALSE	0.87	1.6	-0.01	0.16	0
TCGA-39-5040	low	FALSE	TRUE	-0.25	-0.33	0.28	-0.26	0.24	-0.37	FALSE	-0.58	-0.25	0.01	-0.03	0
TCGA-43-2576	low	FALSE	FALSE	2.04	0.55	0.23	0.5	-0.5	0.38	TRUE	2.04	-0.33	-0.07	0.06	-0.02
TCGA-43-2578	high	FALSE	FALSE	0.42	0.21	0.3	0.03	-1.14	1.23	FALSE	0.05	0.42	0.04	-0.05	0.06
TCGA-43-2581	low	FALSE	TRUE	-1.88	0.74	0.35	0.54	-0.34	0.1	FALSE	1.09	-1.88	-0.15	0.03	-0.05
TCGA-43-3394	high	FALSE	FALSE	0.96	-1.2	0.75	-0.65	0.23	-0.13	FALSE	-2.66	0.96	0.05	-0.02	0.06
TCGA-43-3920	low	FALSE	TRUE	-2.41	0.95	0.72	0.39	-0.46	0.99	TRUE	-2.41	1.75	0.03	0.13	0
TCGA-43-5668	low	FALSE	FALSE	1.9	1.22	0.28	1.03	-0.02	0.91	TRUE	1.9	-2.71	-0.17	-0.07	-0.02
TCGA-43-5670	high	TRUE	FALSE	1.99	-1.29	0.44	-1.19	-1.45	-1.33	FALSE	-0.68	1.99	0.14	0.04	-0.01
TCGA-43-6143	high	FALSE	FALSE	1.29	-0.32	0.35	-0.52	-0.61	-0.29	FALSE	-1.09	1.29	0.08	-0.02	0.04
TCGA-43-6647	low	FALSE	FALSE	1.71	0.38	0.24	0.58	1.1	-0.23	FALSE	2.16	1.71	-0.06	0.31	-0.07
TCGA-43-6770	high	TRUE	FALSE	2.62	-1.05	0.52	-0.48	0.89	-0.94	FALSE	-0.46	2.62	0.05	0.13	0.07
TCGA-43-6771	high	FALSE	FALSE	0.2	0.12	0.64	0.23	0.51	0.09	FALSE	1.44	0.2	-0.01	0.09	-0.05
TCGA-43-6773	low	FALSE	FALSE	3.61	-0.08	0.49	0.67	0.52	0.94	TRUE	3.61	-1.29	-0.16	0.11	-0.05
TCGA-43-7656	low	FALSE	FALSE	0.65	0.86	0.23	0.57	0.51	0.64	TRUE	0.65	-0.77	-0.02	-0.06	0.02
TCGA-43-7657	low	TRUE	FALSE	3.14	-1.26	0.44	-0.69	-1.47	-0.77	FALSE	-0.74	3.14	0.09	0.13	0.08
TCGA-43-7658	low	FALSE	TRUE	-0.54	1.1	0.22	0.47	-0.52	0.95	TRUE	-0.54	-1.4	0.04	-0.18	0.01
TCGA-43-8115	low	FALSE	FALSE	2.31	0.71	0.3	0.66	-0.33	0.61	TRUE	2.31	0.69	-0.1	0.22	-0.03
TCGA-43-8116	low	FALSE	TRUE	-0.54	0.26	0.41	0.08	-1.05	-0.06	FALSE	-0.16	-0.54	0.04	-0.09	-0.01
TCGA-43-8118	high	FALSE	TRUE	-0.13	-0.43	0.61	-0.39	-1.01	-0.59	FALSE	0.19	-0.13	-0.02	-0.02	0.02
TCGA-43-A474	high	TRUE	FALSE	3.72	-1.7	0.6	-1.39	-0.5	-1.57	FALSE	-2.44	3.72	0.17	0.12	0.07
TCGA-43-A475	low	FALSE	FALSE	1.33	1.94	0.6	1.53	1.98	1.66	TRUE	1.33	-3.61	-0.15	-0.14	-0.04
TCGA-43-A56U	low	FALSE	TRUE	-3.17	0.38	0.47	0.51	-0.55	0.41	FALSE	3.18	-3.17	-0.16	-0.06	-0.07
TCGA-43-A56V	high	FALSE	FALSE	1.12	-0.59	0.4	-0.71	-1.13	-0.77	FALSE	-1.78	1.12	0.09	-0.03	0.05
TCGA-46-3765	low	FALSE	TRUE	-0.3	0.14	0.79	-0.02	-0.38	0.04	FALSE	-1.7	-0.3	0	-0.02	-0.01
TCGA-46-3766	low	FALSE	FALSE	2.13	0.88	0.51	0.83	-0.33	0.79	TRUE	2.13	-0.4	-0.22	0.2	0
TCGA-46-3767	low	FALSE	FALSE	1.5	0.1	0.3	0.29	-0.6	0.31	FALSE	1.58	1.5	-0.13	0.3	-0.02
TCGA-46-3768	high	FALSE	TRUE	-0.52	-0.73	0.52	-0.37	0.01	-0.28	FALSE	-2.16	-0.52	0	-0.12	0.05
TCGA-46-3769	low	FALSE	TRUE	-0.08	0.86	0.64	0.65	0.23	0.71	FALSE	0.37	-0.08	-0.01	0.02	-0.03
TCGA-46-6025	high	FALSE	FALSE	1.59	0.12	0.51	-0.06	1.03	-0.48	FALSE	-0.18	1.59	0.1	0.08	-0.02
TCGA-46-6026	low	FALSE	FALSE	0.63	-1.34	0.35	-0.99	-1.99	0.15	FALSE	-0.78	0.63	0.1	-0.11	0.07
TCGA-51-4079	high	FALSE	FALSE	0.01	0.29	0.71	0.23	1.01	0.07	FALSE	-0.95	0.01	0.01	0.03	-0.05
TCGA-51-4080	low	FALSE	TRUE	-0.15	-0.65	0.72	-0.56	-0.1	-0.63	FALSE	-3.08	-0.15	0.07	-0.15	0.05
TCGA-51-4081	high	TRUE	FALSE	3.25	-1.59	0.47	-1.08	-0.21	-1.24	FALSE	-1.45	3.25	0.1	0.17	0.05
TCGA-51-6867	high	FALSE	TRUE	-0.71	0.39	0.32	0.5	1.49	0.41	TRUE	-0.71	1.27	0.09	0.05	-0.02
TCGA-52-7622	low	FALSE	TRUE	-2.4	1.02	0.45	0.8	1.92	0.2	FALSE	2.08	-2.4	-0.15	-0.01	-0.07
TCGA-52-7809	low	FALSE	FALSE	1.19	-0.55	0.09	-0.65	-1.41	0.02	FALSE	-0.81	1.19	0.11	-0.06	0.05
TCGA-52-7810	low	TRUE	FALSE	2.96	-1.76	0.67	-1.2	-0.45	-1.28	FALSE	-2.01	2.96	0.15	0.07	0.05
TCGA-52-7811	high	FALSE	FALSE	0.46	0.07	0.65	-0.11	-0.36	-0.39	FALSE	0.11	0.46	-0.01	0.07	-0.02
TCGA-52-7812	high	FALSE	FALSE	0.2	1.5	0.54	0.95	1.34	0.86	TRUE	0.2	-1.88	-0.01	-0.11	-0.07
TCGA-56-1622	high	FALSE	FALSE	0.98	-0.22	0.43	-0.39	1.88	-0.93	FALSE	-2.38	0.98	0.09	0.04	-0.03
TCGA-56-5897	low	FALSE	TRUE	-0.17	0.2	0.31	0.33	-0.52	0.32	FALSE	2.5	-0.17	-0.16	0.22	-0.05
TCGA-56-5898	high	FALSE	TRUE	-0.04	-0.28	0.38	-0.08	-0.58	-0.45	FALSE	1.88	-0.04	-0.08	0.06	0.02
TCGA-56-6545	low	FALSE	FALSE	1.47	0.86	0.19	0.55	0.14	-0.16	FALSE	1.67	1.47	-0.06	0.28	-0.06
TCGA-56-6546	low	FALSE	FALSE	1.14	1.01	0.38	0.88	-0.19	0.91	TRUE	1.14	0.04	-0.01	0.01	-0.01
TCGA-56-7221	low	FALSE	TRUE	-0.43	-1.64	0.66	-1.24	-1.41	-1.19	FALSE	-1.37	-0.43	0.03	-0.12	0.04
TCGA-56-7222	high	TRUE	FALSE	1.13	-1.08	0.48	-0.92	-1.31	-1.48	FALSE	-2.18	1.13	0.13	-0.03	-0.01
TCGA-56-7223	high	TRUE	FALSE	2.14	-1.69	0.13	-1.58	-1.38	-0.57	FALSE	-1.96	2.14	0.13	-0.03	0.1
TCGA-56-7579	low	FALSE	TRUE	-0.65	-1.25	0.73	-0.88	-1.17	-1.36	FALSE	-0.58	-0.65	-0.04	-0.08	0.06
TCGA-56-7580	low	FALSE	FALSE	0.99	-0.91	0.65	-0.6	-1.11	-0.59	FALSE	-1.94	0.99	0.08	0	0.03
TCGA-56-7582	high	FALSE	TRUE	-0.2	0.19	0.54	-0.11	-0.16	-0.19	FALSE	-1.5	-0.2	-0.01	0	-0.01
TCGA-56-7730	low	FALSE	FALSE	0.77	-1.1	0.53	-1.09	0.33	-1.14	FALSE	-1.65	0.77	0.14	-0.12	0.05
TCGA-56-7731	low	FALSE	FALSE	0.05	-0.45	0.41	0.02	-0.29	-0.25	FALSE	2.16	0.05	-0.11	0.13	-0.02
TCGA-56-7822	low	FALSE	TRUE	-0.32	-1.05	0.41	-0.55	-1.07	-0.56	FALSE	0.24	-0.32	-0.08	0.05	0
TCGA-56-7823	high	FALSE	FALSE	0.2	-0.3	0.62	-0.63	-0.34	-0.79	FALSE	-1.28	0.2	0.08	-0.11	0.05
TCGA-56-8082	low	FALSE	FALSE	1.08	-0.57	0.62	-0.58	-0.39	-1.28	FALSE	-1.76	1.08	0.08	0	0.01
TCGA-56-8083	high	TRUE	FALSE	3.46	-1.79	0.1	-1.57	-2.01	-0.08	FALSE	-0.32	3.46	0.15	0.09	0.08
TCGA-56-8201	low	FALSE	FALSE	2.52	1.46	0.37	1.14	0.7	1.08	TRUE	2.52	-1.08	-0.1	0.1	-0.09
TCGA-56-8304	high	FALSE	TRUE	-1.26	0.07	0.78	0	0	-0.05	FALSE	-0.51	-1.26	0.03	-0.18	0.02
TCGA-56-8305	high	TRUE	FALSE	2.01	-1.07	0.42	-0.95	-1.49	-1.24	FALSE	-0.54	2.01	0.13	0.03	0.02
TCGA-56-8307	low	FALSE	TRUE	-1.54	0.79	0.49	0.38	0.88	0.07	FALSE	0.56	-1.54	0.01	-0.16	-0.02
TCGA-56-8308	low	FALSE	FALSE	0.47	-1.08	0.37	-0.38	0.98	-0.46	FALSE	0.94	0.47	-0.02	0.07	0.01
TCGA-56-8309	low	FALSE	FALSE	3.25	1.28	0.2	1.08	0.95	0.95	TRUE	3.25	-2.13	-0.18	0.05	-0.06
TCGA-56-8503	low	FALSE	FALSE	0.81	0.83	0.21	0.49	-0.13	0.03	FALSE	2.84	0.81	-0.08	0.27	-0.1
TCGA-56-8504	high	FALSE	TRUE	-0.71	0.28	0.63	0.21	-0.45	0.27	FALSE	-0.18	-0.71	-0.05	-0.02	0
TCGA-56-8622	low	FALSE	FALSE	0.35	-1.33	0.41	-0.67	-0.07	-1.28	FALSE	1.37	0.35	-0.08	0.11	0
TCGA-56-8623	low	FALSE	FALSE	3.03	0.05	0.47	0.62	0.58	0.36	TRUE	3.03	-4.04	-0.31	0.02	-0.07
TCGA-56-8624	high	FALSE	FALSE	0.03	-0.95	0.37	-0.75	-1.38	-0.59	FALSE	1.16	0.03	-0.11	0.07	0.05
TCGA-56-8625	high	FALSE	FALSE	3.55	1.54	0.36	1.19	0.4	0.71	TRUE	3.55	-2.41	-0.22	0.1	-0.08
TCGA-56-8626	high	TRUE	FALSE	1.58	-1.1	0.19	-0.75	-1.27	-0.84	FALSE	1.55	1.58	-0.02	0.17	0.01
TCGA-56-8628	low	FALSE	TRUE	0	0.41	0.15	0.31	-0.56	0.22	FALSE	2.89	0	-0.14	0.16	-0.01
TCGA-56-8629	low	FALSE	FALSE	1.16	-0.27	0.22	-0.31	-1.25	-0.4	FALSE	-0.12	1.16	0.06	0.06	-0.01
[truncated: 289 more rows]

## Sheet: Table S5
Supplementary Table 5. Expression of classical immune checkpoint genes.
[truncated: 499 more rows]

[truncated: 3 more sheets: Table S6, Table S7, Table S8]
